# Supplementary material for: Root Exudates Alter the Expression of Diverse Metabolic, Transport, Regulatory, and Stress Response Genes in Rhizosphere Pseudomonas
Source: Front Microbiol. 2021 Apr 14;12:651282. doi: 10.3389/fmicb.2021.651282 (PMC8079746; doi:10.3389/fmicb.2021.651282)
Supplement: Supplementary file 1 [file Table_1.xlsx]

## Sheet: Table S1
Table S1. The ability of selected strains of the Pseudomonas fluorescens complex to colonize the rhizosphere of B. distachyon Bd 21.
Strain	Population density (Log CFU g-1 fresh root ± SD)a
	Week 0	Week 3	Week 5	Week 7
P. synxantha 2-79	3.9 ± 0.3 ab	6.6 ± 1.5 a	6.3 ± 0.7 a	6.1 ± 0.4 a
P. brassicacearum Q8r1-96	4.1 ± 0.3 ab	5.7 ± 0.5 a	5.0 ± 0.2 b	4.7 ± 0.3 b
P. protegens Pf-5	4.5 ± 0.3 a	5.5 ± 0.5 a	5.4 ± 0.5 b	5.5 ± 0.8 a
a Bacterial population values followed by the same letter are not significantly different according the Kruskal-Wallis all-pairwise comparison test (P = 0.05).

## Sheet: Table S2
Table S2. Origin and relevant phenotypes of bacterial strains used in the study.
Straina	Origin	Relevant properties	Reference	Genome acc #
Pseudomonas brassicacearum Q8r1-96	Wheat, Washington State, USA	Biocontrol of take-all of wheat caused by Gaeumannomyces graminis var. tritici	(1)	NZ_CM001512
Pseudomonas chlororaphis sbsp. aureofaciens 30-84	Wheat, Kansas, USA	Biocontrol of take-all of wheat caused by G. graminis var. tritici	( 2)	NZ_CM001559
Pseudomonas fluorescens Pf0-1	Soil, Massachusetts, USA		(3)	NC_007492
Pseudomonas fluorescens Q2-87	Wheat, Washington State, USA	Biocontrol of take-all of wheat caused by G. graminis var. tritici	(4)	NZ_CM001558
Pseudomonas fluorescens SBW25	Sugar beet, Oxfordshire, UK	Biocontrol of seedling emergence disease caused by Pythium ultimum	(3)	NC_012660
Pseudomonas synxantha 2-79	Wheat, Washington State, USA	Biocontrol of take-all of wheat caused by G. graminis var. tritici; biocontrol of root rot of wheat caused by Rhizoctonia solani	(5)	CP027755
Pseudomonas protegens Pf-5	Soil, Texas, USA	Biocontrol of seedling emergence disease caused by P. ultimum	(6)	CP000076
Pseudomonas sp.R1-43-08	Wheat, Washington State, USA	Biocontrol of root rot of wheat caused by R. solani	(7)	CP027734
a In previous publications, strains Q8r1-96, 2-79, and Pf-5 have been designated as P. fluorescens Q8r1-96, P. fluorescens 2-79, and P. fluorescens Pf-5.

## Sheet: Table S3
Table S3. A list of metabolites released via root exudation by Brachypodium distachyon Bd21 over a period of 7 days. Signal intensity values indicate means and standard deviations of areas under the curve (n = 4) measured by HPLC-MS or GC-MS.
Analyte	Type of chemical	m/z	Ave. retention time (sec)	Similarity score	Signal intensity				Mean	St. deviation
					Replicate1	Replicate2	Replicate3	Replicate4
N-acetyltryptophan	amino acids and biogenic amines	202	1184.27	724	208732	487422	71114.7	235278	250637	173482
alanine	amino acids and biogenic amines	116	430.057	720	9.92605e+06	5.96256e+06	2.31221e+07	5.2911e+06	1.10755e+07	8.2874e+06
D-alanyl-D-alanine	amino acids and biogenic amines	116	963.438	713	649482	756924	641286	269142	579209	213320
L-allothreonine	amino acids and biogenic amines	219	650.693	741	7.57943e+06	5.78891e+06	6.57832e+06	1.49029e+06	5.35924e+06	2.68134e+06
4-aminobutyric acid	amino acids and biogenic amines	174	761.281	821	4.59676e+06	9.10426e+06	7.98544e+06	4.8831e+06	6.64239e+06	2.2468e+06
aminomalonic acid	amino acids and biogenic amines	218	714.385	746	472350	557362	1.48152e+06	299273	702625	530250
asparagine	amino acids and biogenic amines	116	859.724	723	4.49469e+07	4.1574e+07	3.44573e+07	1.70398e+07	3.45045e+07	1.2437e+07
aspartic acid	amino acids and biogenic amines	232	752.196	847	2.91369e+07	4.70904e+07	1.81707e+07	3.55286e+07	3.24816e+07	1.20926e+07
citrulline	amino acids and biogenic amines	256	959.419	783	139072	148592	81461.8	34954.7	101020	53097.9
cysteine	amino acids and biogenic amines	100	778.401	800	282051	n.d	210774	n.d	123206	145212
cystine	amino acids and biogenic amines	146	1226.37	825	505326	2.95926e+06	697228	3.894e+06	2.01395e+06	1.67709e+06
glutamic acid	amino acids and biogenic amines	246	824.159	825	3.01238e+07	5.35799e+07	3.07543e+07	4.18451e+07	3.90758e+07	1.10669e+07
glutamine	amino acids and biogenic amines	156	928.532	790	9.47587e+07	6.98571e+07	9.90309e+07	4.15215e+07	7.62921e+07	2.65108e+07
glycine	amino acids and biogenic amines	174	591.791	824	1.86092e+07	2.32243e+07	2.63915e+07	8.90979e+06	1.92837e+07	7.61843e+06
histidine	amino acids and biogenic amines	154	1019.28	853	9.08661e+06	1.32725e+07	8.40461e+06	3.19563e+06	8.48984e+06	4.13384e+06
isoleucine	amino acids and biogenic amines	158	580.455	733	1.64433e+07	1.54101e+07	3.69814e+07	1.13023e+07	2.00343e+07	1.15142e+07
leucine	amino acids and biogenic amines	158	562.933	780	1.34251e+07	8.60282e+06	2.34967e+07	6.053e+06	1.28944e+07	7.70095e+06
lysine	amino acids and biogenic amines	174	1021.29	724	9.23878e+06	1.21245e+07	3.92651e+06	1.92167e+06	6.80287e+06	4.70294e+06
methionine	amino acids and biogenic amines	176	752.971	756	2.84545e+06	1.05956e+06	1.52263e+06	468133	1.47394e+06	1.01107e+06
methionine sulfoxide	amino acids and biogenic amines	128	981.353	651	2.15137e+06	1.98329e+06	1.05818e+06	519392	1.42806e+06	773295
5-methoxytryptamine	amino acids and biogenic amines	174	1255.94	754	225528	471603	165409	261014	280888	133125
noradrenaline	amino acids and biogenic amines	174	1086.17	724	207065	627005	136670	256351	306773	219064
norleucine	amino acids and biogenic amines	158	1190.1	816	85549	544980	174919	337438	285721	201854
ornithine	amino acids and biogenic amines	174	915.724	727	52140.1	208367	58628	52936.8	93018	76953.8
oxoproline	amino acids and biogenic amines	156	756.113	740	7.51642e+07	9.81838e+07	8.4947e+07	6.53103e+07	8.09013e+07	1.40362e+07
phenylalanine	amino acids and biogenic amines	218	831.602	795	3.50903e+07	2.3084e+07	2.04308e+07	4.07693e+06	2.06705e+07	1.27692e+07
proline	amino acids and biogenic amines	142	585.694	697	8.5914e+06	7.46852e+06	3.21068e+07	5.5454e+06	1.3428e+07	1.25159e+07
serine	amino acids and biogenic amines	116	552.057	756	2.29144e+07	2.04647e+07	1.99436e+07	7.48285e+06	1.77014e+07	6.93439e+06
threonine	amino acids and biogenic amines	130	581.391	745	7.12237e+06	6.32671e+06	6.30806e+06	1.71146e+06	5.36715e+06	2.4665e+06
tryptophan	amino acids and biogenic amines	202	1188.38	751	9.15028e+06	2.37458e+07	6.20984e+06	9.24113e+06	1.20868e+07	7.89921e+06
tyrosine	amino acids and biogenic amines	218	1032.1	766	6.19515e+07	80148416	5.61026e+07	3.39163e+07	5.80297e+07	1.90595e+07
urea	amino acids and biogenic amines	171	545.164	749	1.9705e+07	2.0103e+07	2.90789e+07	2.28365e+07	2.29309e+07	4.32861e+06
valine	amino acids and biogenic amines	144	519.167	733	2.15282e+07	2.23189e+07	49764529	2.42541e+07	2.94664e+07	1.35804e+07
N-acetyl-beta-D-mannosamine	saccharide	87	1110	776	159048	923124	205140	349829	409285	352070
cellobiose	saccharide	361	1429.88	809	89414.2	304914	429336	479284	325737	173773
erythrose	saccharide	117	700.433	763	142183	110059	196063	169882	154547	36926.8
fructose	saccharide	307	989.555	820	2.02494e+07	2.44182e+07	3.56231e+07	1.53723e+07	2.39157e+07	8.63612e+06
fucose	saccharide	117	894.906	754	3.83499e+06	4.36258e+06	2.52627e+06	2.51779e+06	3.31041e+06	935478
galactose	saccharide	273	1013.21	644	1.8931e+06	1.21184e+06	2.55114e+06	349565	1.50141e+06	942683
glucose	saccharide	319	1007.48	826	3.60447e+07	1.39324e+07	4.10999e+07	3.36838e+06	2.36113e+07	1.79248e+07
isomaltose	saccharide	361	1495.21	859	2.36966e+06	2.83638e+06	9.1326e+06	7.7319e+06	5.51763e+06	3.41905e+06
lactobionic acid	saccharide	204	1296.56	763	3.74831e+06	6.75873e+06	1.25154e+06	3.47678e+06	3.80884e+06	2.26241e+06
lactose	saccharide	204	1338.26	772	88580	78833.3	194426	135415	124313	52865.5
lyxose	saccharide	307	861.409	780	1.13636e+06	1.74809e+06	1.76406e+06	1.41073e+06	1.51481e+06	300335
maltose	saccharide	361	1447.87	812	1.90748e+06	4.98169e+06	5.63553e+06	4.52962e+06	4.26358e+06	1.63502e+06
maltotriose	saccharide	361	1617.67	827	277886	652024	685594	857469	618243	244096
mannose	saccharide	319	1017.34	843	1.07078e+07	2.92943e+06	1.19259e+07	536265	6.52485e+06	5.64088e+06
palatinose	saccharide	361	1482.05	794	114736	85100.8	344565	288857	208315	127789
raffinose	saccharide	103	1475.19	809	537062	742684	324390	640973	561277	178850
raffinose	saccharide	160	1418.19	719	32869.2	n.d	64790.3	56315.4	38493.7	28997.2
sophorose	saccharide	319	1468.44	822	38718.3	66584.3	129253	94860.3	82354.1	38767.3
sophorose	saccharide	319	1458.65	813	490405	898125	2.31584e+06	1.35981e+06	1.26605e+06	784823
sucrose	saccharide	361	1389.46	807	9.9116e+06	4.25044e+06	1.5136e+07	1.45799e+06	7.68901e+06	6.08405e+06
trehalose	saccharide	169	1383.48	707	27384.2	37297.3	32737.9	22415.3	29958.7	6457.81
xylose	saccharide	103	840.756	738	1.05964e+07	1.01857e+07	1.2792e+07	2.95309e+06	9.1318e+06	4.2751e+06
xylose	saccharide	307	851.773	826	1.17597e+07	1.503e+07	1.5854e+07	1.45561e+07	1.43e+07	1.77637e+06
beta-mannosylglycerate	sugar alcohol	204	1027.21	757	2.06314e+07	1.09248e+07	1.10532e+07	3.2651e+07	1.88151e+07	1.02832e+07
cellobiotol	sugar alcohol	204	1348.61	703	124587	88254.7	105949	124574	110841	17431.8
2-deoxyerythritol	sugar alcohol	117	576.131	772	72673.7	644773	506231	1.34619e+06	642466	528662
galactinol	sugar alcohol	204	1405.95	773	914025	1.44104e+06	1.16829e+07	2.29349e+06	4.08285e+06	5.09845e+06
myo-inositol	sugar alcohol	305	1120.5	837	9.76934e+06	1.29578e+07	7.28518e+06	1.22618e+07	1.05685e+07	2.58166e+06
ribitol	sugar alcohol	217	894.516	764	210443	386539	275635	282442	288765	72816
threitol	sugar alcohol	217	735.315	697	118180	233618	494191	245037	272756	158353
aconitic acid	small organic acid	207	908.282	680	41872.4	n.d	121922	n.d	40948.6	57477.9
allantoic acid	small organic acid	331	999.275	752	6.58903e+06	8.83134e+06	7.51997e+06	4.30302e+06	6.81084e+06	1.9082e+06
azelaic acid	small organic acid	152	941.497	711	139854	n.d	145923	118308	101021	68382
citric acid	small organic acid	273	954.358	703	4.28336e+06	3.94331e+06	5.37857e+06	7.19542e+06	5.20016e+06	1.46436e+06
2-deoxytetronic acid	small organic acid	233	685.205	729	49166.4	n.d	115324	50844.1	53833.7	47293
fumaric acid	small organic acid	245	623.017	774	1.34477e+06	179385	758888	459525	685642	499078
2-furoic acid	small organic acid	125	460.085	862	501956	n.d	2.76404e+06	1.01449e+06	1.07012e+06	1.20283e+06
D-glyceric acid	small organic acid	189	606.201	801	816515	n.d	1.01221e+06	529428	589539	440204
vanillic acid	small organic acid	297	921.995	824	12699.7	n.d	11516.8	7266.98	7870.85	5742.39
3-hydroxypropionic acid	small organic acid	177	463.84	801	447007	n.d	594544	522009	390890	267464
α-ketoadipic acid	small organic acid	89	541.887	753	752534	n.d	73179.3	n.d	206428	365701
L-malic acid	small organic acid	233	728.09	753	1.14067e+07	9.17023e+06	1.65737e+07	1.77575e+07	1.3727e+07	4.10269e+06
methylmalonic acid	small organic acid	147	586.942	707	9.42543e+06	3.04575e+06	6.4362e+06	2.74923e+06	5.41415e+06	3.15416e+06
nicotinic acid	small organic acid	180	585.511	746	1.18685e+06	821422	1205388	1.02795e+06	1.0604e+06	178115
quinic acid	small organic acid	345	979.999	717	1.10739e+06	524148	794658	591483	754419	261903
succinic acid	small organic acid	147	594.866	733	9.53227e+06	n.d	1.96174e+07	1.23086e+07	1.03646e+07	8.11399e+06
threonic acid	small organic acid	220	779.041	784	3.56881e+06	3.33348e+06	3.6659e+06	3.48668e+06	3.51372e+06	140726
palmitic acid	fatty acid	132	1094.11	742	5.2742e+06	2.43791e+06	n.d	n.d	1.92803e+06	2.50941e+06
phytosphingosine	lipid	158	1228.8	718	61984.5	123919	32189.6	39372.6	64366.5	41682.4
uracil	nucleotide	99	614.088	716	270066	187192	307189	139891	226084	76276.2
gly-pro	peptide	174	1058.12	736	1.25654e+06	3.51099e+06	942167	1.48035e+06	1.79751e+06	1.16345e+06
maleimide	heterocyclic compound	154	426.489	741	119320	88169.8	131206	56335.7	98757.8	33602.7
3-hydroxypyridine	heterocyclic compound	152	464.765	866	61242.6	n.d	123659	49878.4	58694.9	50825.2
n.d. - not detected

## Sheet: Table S4A
Table S4A. Core pangenomes of Pseudomonas strains used in this study.
Genome	Feature Id	Aliases	Type	Function
Pseudomonas sp. R1-43-08 (79016/12/1)	C4J87_0001	AZF40199.1, C4J87_0001	gene	Chromosomal replication initiator protein DnaA
Pseudomonas sp. R1-43-08 (79016/12/1)	C4J87_0002	2.7.7.7, AZF40200.1, C4J87_0002	gene	DNA polymerase III beta subunit
Pseudomonas sp. R1-43-08 (79016/12/1)	C4J87_0011	6.1.1.14, AZF40209.1, C4J87_0011	gene	Glycyl-tRNA synthetase alpha chain
Pseudomonas sp. R1-43-08 (79016/12/1)	C4J87_0101	AZF40299.1, C4J87_0101	gene	Metalloprotease, insulinase family
Pseudomonas sp. R1-43-08 (79016/12/1)	C4J87_1024	AZF41199.1, C4J87_1024	gene	tRNA (mo5U34)-methyltransferase
Pseudomonas sp. R1-43-08 (79016/12/1)	C4J87_1025	AZF41200.1, C4J87_1025	gene	tRNA (cmo5U34)-methyltransferase
Pseudomonas sp. R1-43-08 (79016/12/1)	C4J87_1026	AZF41201.1, C4J87_1026	gene	putative lipoprotein
Pseudomonas sp. R1-43-08 (79016/12/1)	C4J87_1027	3.4.21.53, AZF41202.1, C4J87_1027	gene	ATP-dependent protease La Type I
Pseudomonas sp. R1-43-08 (79016/12/1)	C4J87_0102	AZF40300.1, C4J87_0102	gene	Sodium-dependent phosphate transporter
Pseudomonas sp. R1-43-08 (79016/12/1)	C4J87_1038	1.1.5.2, AZF41213.1, C4J87_1038	gene	Glucose dehydrogenase, PQQ-dependent
Pseudomonas sp. R1-43-08 (79016/12/1)	C4J87_1040	AZF41215.1, C4J87_1040	gene	hypothetical protein
Pseudomonas sp. R1-43-08 (79016/12/1)	C4J87_1042	AZF41217.1, C4J87_1042	gene	Iron-chelator utilization protein
Pseudomonas sp. R1-43-08 (79016/12/1)	C4J87_1043	AZF41218.1, C4J87_1043	gene	Transcriptional regulator, PadR family
Pseudomonas sp. R1-43-08 (79016/12/1)	C4J87_0103	AZF40301.1, C4J87_0103	gene	inner membrane protein YgdQ
Pseudomonas sp. R1-43-08 (79016/12/1)	C4J87_1053	AZF41228.1, C4J87_1053	gene	putative amino acid permease YtnA
Pseudomonas sp. R1-43-08 (79016/12/1)	C4J87_0104	AZF40302.1, C4J87_0104	gene	Citrate/H+ symporter of CitMHS family
Pseudomonas sp. R1-43-08 (79016/12/1)	C4J87_1055	1.4.7.1, AZF41230.1, C4J87_1055	gene	Ferredoxin-dependent glutamate synthase
Pseudomonas sp. R1-43-08 (79016/12/1)	C4J87_1057	AZF41232.1, C4J87_1057	gene	Signal transduction histidine kinase
Pseudomonas sp. R1-43-08 (79016/12/1)	C4J87_1058	AZF41233.1, C4J87_1058	gene	Sensor histidine kinase
Pseudomonas sp. R1-43-08 (79016/12/1)	C4J87_1059	1.11.1.5, AZF41234.1, C4J87_1059	gene	Cytochrome c551 peroxidase
Pseudomonas sp. R1-43-08 (79016/12/1)	C4J87_1060	AZF41235.1, C4J87_1060	gene	Sensory box/GGDEF family protein
Pseudomonas sp. R1-43-08 (79016/12/1)	C4J87_1061	AZF41236.1, C4J87_1061	gene	Response regulator
Pseudomonas sp. R1-43-08 (79016/12/1)	C4J87_0105	AZF40303.1, C4J87_0105	gene	hypothetical protein
Pseudomonas sp. R1-43-08 (79016/12/1)	C4J87_1065	AZF41240.1, C4J87_1065	gene	Transcriptional activator MetR
Pseudomonas sp. R1-43-08 (79016/12/1)	C4J87_0106	AZF40304.1, C4J87_0106	gene	hypothetical protein
Pseudomonas sp. R1-43-08 (79016/12/1)	C4J87_1077	AZF41252.1, C4J87_1077	gene	Membrane protein glpM
Pseudomonas sp. R1-43-08 (79016/12/1)	C4J87_1078	AZF41253.1, C4J87_1078	gene	Two component, Sigma-54 Specific, central transcriptional regulator of acidic amino acid uptake
Pseudomonas sp. R1-43-08 (79016/12/1)	C4J87_1079	2.7.13.3, AZF41254.1, C4J87_1079	gene	Signal transduction histidine kinase regulating C4-dicarboxylate transport system
Pseudomonas sp. R1-43-08 (79016/12/1)	C4J87_1080	AZF41255.1, C4J87_1080	gene	Glutamate Aspartate transport ATP-binding protein GltL
Pseudomonas sp. R1-43-08 (79016/12/1)	C4J87_1081	AZF41256.1, C4J87_1081	gene	Glutamate Aspartate transport system permease protein GltK
Pseudomonas sp. R1-43-08 (79016/12/1)	C4J87_1082	AZF41257.1, C4J87_1082	gene	Glutamate Aspartate transport system permease protein GltJ
Pseudomonas sp. R1-43-08 (79016/12/1)	C4J87_1083	AZF41258.1, C4J87_1083	gene	Glutamate Aspartate periplasmic binding protein precursor GltI
Pseudomonas sp. R1-43-08 (79016/12/1)	C4J87_1084	1.1.5.3, AZF41259.1, C4J87_1084	gene	Aerobic glycerol-3-phosphate dehydrogenase
Pseudomonas sp. R1-43-08 (79016/12/1)	C4J87_1085	AZF41260.1, C4J87_1085	gene	Glycerol-3-phosphate regulon repressor GlpR
Pseudomonas sp. R1-43-08 (79016/12/1)	C4J87_1086	2.7.1.30, AZF41261.1, C4J87_1086	gene	Glycerol kinase
Pseudomonas sp. R1-43-08 (79016/12/1)	C4J87_1087	AZF41262.1, C4J87_1087	gene	Glycerol uptake facilitator protein
Pseudomonas sp. R1-43-08 (79016/12/1)	C4J87_1088	AZF41263.1, C4J87_1088	gene	Cys-tRNA(Pro) deacylase YbaK
Pseudomonas sp. R1-43-08 (79016/12/1)	C4J87_1089	AZF41264.1, C4J87_1089	gene	Ferric iron ABC transporter, ATP-binding protein
Pseudomonas sp. R1-43-08 (79016/12/1)	C4J87_1090	2.1.3.3, AZF41265.1, C4J87_1090	gene	Ornithine carbamoyltransferase
Pseudomonas sp. R1-43-08 (79016/12/1)	C4J87_1091	1.17.1.9, AZF41266.1, C4J87_1091	gene	Formate dehydrogenase-O, major subunit
Pseudomonas sp. R1-43-08 (79016/12/1)	C4J87_1092	AZF41267.1, C4J87_1092	gene	Glutaredoxin-related protein
Pseudomonas sp. R1-43-08 (79016/12/1)	C4J87_1093	1.16.3.1, AZF41268.1, C4J87_1093	gene	Bacterioferritin
Pseudomonas sp. R1-43-08 (79016/12/1)	C4J87_0108	AZF40306.1, C4J87_0108	gene	Outer membrane receptor protein
Pseudomonas sp. R1-43-08 (79016/12/1)	C4J87_1095	AZF41270.1, C4J87_1095	gene	Alkyl hydroperoxide reductase subunit C-like protein
Pseudomonas sp. R1-43-08 (79016/12/1)	C4J87_1096	AZF41271.1, C4J87_1096	gene	Ribonuclease T
Pseudomonas sp. R1-43-08 (79016/12/1)	C4J87_1097	3.5.2.3, AZF41272.1, C4J87_1097	gene	Dihydroorotase
Pseudomonas sp. R1-43-08 (79016/12/1)	C4J87_1098	AZF41273.1, C4J87_1098	gene	Sodium-type flagellar protein motY precursor
Pseudomonas sp. R1-43-08 (79016/12/1)	C4J87_1099	6.3.4.5, AZF41274.1, C4J87_1099	gene	Argininosuccinate synthase
Pseudomonas sp. R1-43-08 (79016/12/1)	C4J87_1100	AZF41275.1, C4J87_1100	gene	Two-component transcriptional response regulator, LuxR family
Pseudomonas sp. R1-43-08 (79016/12/1)	C4J87_1101	AZF41276.1, C4J87_1101	gene	hypothetical protein
Pseudomonas sp. R1-43-08 (79016/12/1)	C4J87_1102	4.2.99.18, AZF41277.1, C4J87_1102	gene	Endonuclease III
Pseudomonas sp. R1-43-08 (79016/12/1)	C4J87_1103	AZF41278.1, C4J87_1103	gene	Electron transport complex protein RnfB
Pseudomonas sp. R1-43-08 (79016/12/1)	C4J87_0109	AZF40307.1, C4J87_0109	gene	hypothetical protein
Pseudomonas sp. R1-43-08 (79016/12/1)	C4J87_1104	6.1.1.10, AZF41279.1, C4J87_1104	gene	Methionyl-tRNA synthetase
Pseudomonas sp. R1-43-08 (79016/12/1)	C4J87_1105	AZF41280.1, C4J87_1105	gene	[4Fe-4S] cluster assembly scaffold protein Mrp (ApbC)
Pseudomonas sp. R1-43-08 (79016/12/1)	C4J87_1106	AZF41281.1, C4J87_1106	gene	4Fe-4S dicluster domain
Pseudomonas sp. R1-43-08 (79016/12/1)	C4J87_1107	AZF41282.1, C4J87_1107	gene	DNA mismatch repair protein MutS
Pseudomonas sp. R1-43-08 (79016/12/1)	C4J87_1110	AZF41285.1, C4J87_1110	gene	Transcriptional regulator
Pseudomonas sp. R1-43-08 (79016/12/1)	C4J87_1113	AZF41288.1, C4J87_1113	gene	Holin
Pseudomonas sp. R1-43-08 (79016/12/1)	C4J87_0110	3.1.2.1, AZF40308.1, C4J87_0110	gene	Acetyl-CoA hydrolase
Pseudomonas sp. R1-43-08 (79016/12/1)	C4J87_0012	3.2.2.20, AZF40210.1, C4J87_0012	gene	DNA-3-methyladenine glycosylase
Pseudomonas sp. R1-43-08 (79016/12/1)	C4J87_0111	1.6.1.2, AZF40309.1, C4J87_0111	gene	NAD(P) transhydrogenase subunit beta
Pseudomonas sp. R1-43-08 (79016/12/1)	C4J87_1131	AZF41306.1, C4J87_1131	gene	Lytic enzyme
Pseudomonas sp. R1-43-08 (79016/12/1)	C4J87_1133	3.5.1.42, AZF41308.1, C4J87_1133	gene	Nicotinamide-nucleotide amidase
Pseudomonas sp. R1-43-08 (79016/12/1)	C4J87_0112	1.6.1.2, AZF40310.1, C4J87_0112	gene	NAD(P) transhydrogenase alpha subunit
Pseudomonas sp. R1-43-08 (79016/12/1)	C4J87_1134	AZF41309.1, C4J87_1134	gene	RecA protein
Pseudomonas sp. R1-43-08 (79016/12/1)	C4J87_1135	AZF41310.1, C4J87_1135	gene	Regulatory protein RecX
Pseudomonas sp. R1-43-08 (79016/12/1)	C4J87_1136	AZF41311.1, C4J87_1136	gene	Decarboxylase family protein
Pseudomonas sp. R1-43-08 (79016/12/1)	C4J87_1138	AZF41313.1, C4J87_1138	gene	putative conserved protein YfiP, contains DTW domain
Pseudomonas sp. R1-43-08 (79016/12/1)	C4J87_1140	AZF41315.1, C4J87_1140	gene	Transcriptional regulator, LuxR family
Pseudomonas sp. R1-43-08 (79016/12/1)	C4J87_1141	2.7.1.107, AZF41316.1, C4J87_1141	gene	Diacylglycerol kinase
Pseudomonas sp. R1-43-08 (79016/12/1)	C4J87_1142	AZF41317.1, C4J87_1142	gene	LysR family transcriptional regulator
Pseudomonas sp. R1-43-08 (79016/12/1)	C4J87_1143	1.18.1.2, AZF41318.1, C4J87_1143	gene	Ferredoxin--NADP(+) reductase
Pseudomonas sp. R1-43-08 (79016/12/1)	C4J87_0113	1.6.1.2, AZF40311.1, C4J87_0113	gene	NAD(P) transhydrogenase alpha subunit
Pseudomonas sp. R1-43-08 (79016/12/1)	C4J87_1144	AZF41319.1, C4J87_1144	gene	S-adenosylmethionine-dependent methyltransferase YaeB
Pseudomonas sp. R1-43-08 (79016/12/1)	C4J87_1145	AZF41320.1, C4J87_1145	gene	Uncharacterized protein YehS
Pseudomonas sp. R1-43-08 (79016/12/1)	C4J87_1146	5.4.99.21, AZF41321.1, C4J87_1146	gene	Ribosomal large subunit pseudouridine synthase F
Pseudomonas sp. R1-43-08 (79016/12/1)	C4J87_1147	AZF41322.1, C4J87_1147	gene	Acetyltransferase
Pseudomonas sp. R1-43-08 (79016/12/1)	C4J87_1148	2.8.4.4, AZF41323.1, C4J87_1148	gene	Ribosomal protein S12p Asp88 methylthiotransferase
Pseudomonas sp. R1-43-08 (79016/12/1)	C4J87_0114	AZF40312.1, C4J87_0114	gene	Transcriptional regulator, LysR family
Pseudomonas sp. R1-43-08 (79016/12/1)	C4J87_0115	1.3.8.6, AZF40313.1, C4J87_0115	gene	Glutaryl-CoA dehydrogenase
Pseudomonas sp. R1-43-08 (79016/12/1)	C4J87_0116	AZF40314.1, C4J87_0116	gene	hypothetical protein
Pseudomonas sp. R1-43-08 (79016/12/1)	C4J87_0123	AZF40315.1, C4J87_0123	gene	Methyl-accepting chemotaxis sensor/transducer protein
Pseudomonas sp. R1-43-08 (79016/12/1)	C4J87_1190	AZF41365.1, C4J87_1190	gene	Kup system potassium uptake protein
Pseudomonas sp. R1-43-08 (79016/12/1)	C4J87_1191	AZF41366.1, C4J87_1191	gene	NADH-dependent flavin oxidoreductase
Pseudomonas sp. R1-43-08 (79016/12/1)	C4J87_1193	AZF41368.1, C4J87_1193	gene	Glucans biosynthesis protein D precursor
Pseudomonas sp. R1-43-08 (79016/12/1)	C4J87_1194	AZF41369.1, C4J87_1194	gene	putative membrane protein
Pseudomonas sp. R1-43-08 (79016/12/1)	C4J87_1196	AZF41371.1, C4J87_1196	gene	Chemotaxis signal transduction protein
Pseudomonas sp. R1-43-08 (79016/12/1)	C4J87_1197	2.1.1.80, AZF41372.1, C4J87_1197	gene	Chemotaxis protein methyltransferase CheR
Pseudomonas sp. R1-43-08 (79016/12/1)	C4J87_1198	AZF41373.1, C4J87_1198	gene	Chemotaxis signal transduction protein
Pseudomonas sp. R1-43-08 (79016/12/1)	C4J87_1199	AZF41374.1, C4J87_1199	gene	Sensor histidine kinase/response regulator
Pseudomonas sp. R1-43-08 (79016/12/1)	C4J87_1200	3.1.1.61, AZF41375.1, C4J87_1200	gene	Chemotaxis response regulator protein-glutamate methylesterase
Pseudomonas sp. R1-43-08 (79016/12/1)	C4J87_1201	AZF41376.1, C4J87_1201	gene	Two-component transcriptional response regulator, LuxR family
Pseudomonas sp. R1-43-08 (79016/12/1)	C4J87_1204	6.1.1.6, AZF41379.1, C4J87_1204	gene	Lysyl-tRNA synthetase (class II)
Pseudomonas sp. R1-43-08 (79016/12/1)	C4J87_1205	AZF41380.1, C4J87_1205	gene	Transcriptional regulator, AcrR family
Pseudomonas sp. R1-43-08 (79016/12/1)	C4J87_1206	AZF41381.1, C4J87_1206	gene	hypothetical protein
Pseudomonas sp. R1-43-08 (79016/12/1)	C4J87_1207	AZF41382.1, C4J87_1207	gene	Hydrolase of the alpha/beta superfamily
Pseudomonas sp. R1-43-08 (79016/12/1)	C4J87_1208	AZF41383.1, C4J87_1208	gene	Putative lipoprotein
Pseudomonas sp. R1-43-08 (79016/12/1)	C4J87_1211	AZF41386.1, C4J87_1211	gene	OmpA family protein
Pseudomonas sp. R1-43-08 (79016/12/1)	C4J87_1212	AZF41387.1, C4J87_1212	gene	hypothetical protein
Pseudomonas sp. R1-43-08 (79016/12/1)	C4J87_1213	AZF41388.1, C4J87_1213	gene	hypothetical protein
Pseudomonas sp. R1-43-08 (79016/12/1)	C4J87_1214	4.1.1.31, AZF41389.1, C4J87_1214	gene	Phosphoenolpyruvate carboxylase
Pseudomonas sp. R1-43-08 (79016/12/1)	C4J87_1215	2.7.4.3, AZF41390.1, C4J87_1215	gene	Adenylate kinase
Pseudomonas sp. R1-43-08 (79016/12/1)	C4J87_1216	AZF41391.1, C4J87_1216	gene	tRNA threonylcarbamoyladenosine biosynthesis protein TsaB
Pseudomonas sp. R1-43-08 (79016/12/1)	C4J87_1218	AZF41393.1, C4J87_1218	gene	protein YecE
Pseudomonas sp. R1-43-08 (79016/12/1)	C4J87_1219	2.7.8.23, AZF41394.1, C4J87_1219	gene	putative carboxyvinyl-carboxyphosphonate phosphorylmutase
Pseudomonas sp. R1-43-08 (79016/12/1)	C4J87_1221	AZF41396.1, C4J87_1221	gene	Periplasmic protein TonB
Pseudomonas sp. R1-43-08 (79016/12/1)	C4J87_1222	2.1.1.242, AZF41397.1, C4J87_1222	gene	16S rRNA (guanine(1516)-N(2))-methyltransferase
Pseudomonas sp. R1-43-08 (79016/12/1)	C4J87_1223	AZF41398.1, C4J87_1223	gene	Transcriptional regulator, AcrR family
Pseudomonas sp. R1-43-08 (79016/12/1)	C4J87_0013	2.3.1.241, AZF40211.1, C4J87_0013	gene	Lipid A biosynthesis lauroyl acyltransferase
Pseudomonas sp. R1-43-08 (79016/12/1)	C4J87_1225	AZF41400.1, C4J87_1225	gene	Multidrug efflux system, inner membrane proton/drug antiporter (RND type) MexK
Pseudomonas sp. R1-43-08 (79016/12/1)	C4J87_1227	AZF41402.1, C4J87_1227	gene	hypothetical protein
Pseudomonas sp. R1-43-08 (79016/12/1)	C4J87_1228	AZF41403.1, C4J87_1228	gene	Lipoprotein-related protein
Pseudomonas sp. R1-43-08 (79016/12/1)	C4J87_1229	2.3.1.15, AZF41404.1, C4J87_1229	gene	Glycerol-3-phosphate acyltransferase
Pseudomonas sp. R1-43-08 (79016/12/1)	C4J87_1231	AZF41406.1, C4J87_1231	gene	Cold shock protein of CSP family
Pseudomonas sp. R1-43-08 (79016/12/1)	C4J87_1232	AZF41407.1, C4J87_1232	gene	hypothetical protein
Pseudomonas sp. R1-43-08 (79016/12/1)	C4J87_1233	AZF41408.1, C4J87_1233	gene	Ribosomal RNA large subunit methyltransferase A
Pseudomonas sp. R1-43-08 (79016/12/1)	C4J87_1234	3.5.1.18, AZF41409.1, C4J87_1234	gene	N-succinyl-L,L-diaminopimelate desuccinylase
Pseudomonas sp. R1-43-08 (79016/12/1)	C4J87_1236	AZF41411.1, C4J87_1236	gene	HesA/MoeB/ThiF family protein
Pseudomonas sp. R1-43-08 (79016/12/1)	C4J87_1237	AZF41412.1, C4J87_1237	gene	Sulfur acceptor protein CsdE
Pseudomonas sp. R1-43-08 (79016/12/1)	C4J87_1238	2.8.1.7, AZF41413.1, C4J87_1238	gene	Cysteine desulfurase, CsdA
Pseudomonas sp. R1-43-08 (79016/12/1)	C4J87_1239	2.3.1.117, AZF41414.1, C4J87_1239	gene	2,3,4,5-tetrahydropyridine-2,6-dicarboxylate N-succinyltransferase
Pseudomonas sp. R1-43-08 (79016/12/1)	C4J87_1240	AZF41415.1, C4J87_1240	gene	glutathione-dependent thiol reductase
Pseudomonas sp. R1-43-08 (79016/12/1)	C4J87_1241	AZF41416.1, C4J87_1241	gene	Na+/H+ antiporter
Pseudomonas sp. R1-43-08 (79016/12/1)	C4J87_1243	2.6.1.17, AZF41418.1, C4J87_1243	gene	N-succinyl-L,L-diaminopimelate aminotransferase, type 2
Pseudomonas sp. R1-43-08 (79016/12/1)	C4J87_1245	3.4.11.18, AZF41420.1, C4J87_1245	gene	Methionine aminopeptidase
Pseudomonas sp. R1-43-08 (79016/12/1)	C4J87_1247	AZF41422.1, C4J87_1247	gene	SSU ribosomal protein S2p (SAe)
Pseudomonas sp. R1-43-08 (79016/12/1)	C4J87_1248	AZF41423.1, C4J87_1248	gene	Translation elongation factor Ts
Pseudomonas sp. R1-43-08 (79016/12/1)	C4J87_1249	2.7.4.22, AZF41424.1, C4J87_1249	gene	Uridine monophosphate kinase
Pseudomonas sp. R1-43-08 (79016/12/1)	C4J87_1250	AZF41425.1, C4J87_1250	gene	Ribosome recycling factor
Pseudomonas sp. R1-43-08 (79016/12/1)	C4J87_1251	2.5.1.31, AZF41426.1, C4J87_1251	gene	Undecaprenyl diphosphate synthase
Pseudomonas sp. R1-43-08 (79016/12/1)	C4J87_1252	2.7.7.41, AZF41427.1, C4J87_1252	gene	Phosphatidate cytidylyltransferase
Pseudomonas sp. R1-43-08 (79016/12/1)	C4J87_1253	1.1.1.267, AZF41428.1, C4J87_1253	gene	1-deoxy-D-xylulose 5-phosphate reductoisomerase
Pseudomonas sp. R1-43-08 (79016/12/1)	C4J87_1255	AZF41430.1, C4J87_1255	gene	Outer membrane protein assembly factor YaeT
Pseudomonas sp. R1-43-08 (79016/12/1)	C4J87_1256	AZF41431.1, C4J87_1256	gene	Outer membrane chaperone Skp, precursor
Pseudomonas sp. R1-43-08 (79016/12/1)	C4J87_1257	2.3.1.191, AZF41432.1, C4J87_1257	gene	UDP-3-O-[3-hydroxymyristoyl] glucosamine N-acyltransferase
Pseudomonas sp. R1-43-08 (79016/12/1)	C4J87_1258	4.2.1.59, AZF41433.1, C4J87_1258	gene	3-hydroxyacyl-ACP dehydratase
Pseudomonas sp. R1-43-08 (79016/12/1)	C4J87_1259	2.3.1.129, AZF41434.1, C4J87_1259	gene	Acyl-ADP--UDP-N- acetylglucosamine O-acyltransferase
Pseudomonas sp. R1-43-08 (79016/12/1)	C4J87_1260	2.4.1.182, AZF41435.1, C4J87_1260	gene	Lipid-A-disaccharide synthase
Pseudomonas sp. R1-43-08 (79016/12/1)	C4J87_1261	3.1.26.4, AZF41436.1, C4J87_1261	gene	Ribonuclease HII
Pseudomonas sp. R1-43-08 (79016/12/1)	C4J87_1262	2.7.7.7, AZF41437.1, C4J87_1262	gene	DNA polymerase III alpha subunit
Pseudomonas sp. R1-43-08 (79016/12/1)	C4J87_1263	6.4.1.2, AZF41438.1, C4J87_1263	gene	Acetyl-coenzyme A carboxyl transferase alpha chain
Pseudomonas sp. R1-43-08 (79016/12/1)	C4J87_1264	6.3.4.19, AZF41439.1, C4J87_1264	gene	tRNA(Ile)-lysidine synthetase
Pseudomonas sp. R1-43-08 (79016/12/1)	C4J87_1266	6.3.4.2, AZF41441.1, C4J87_1266	gene	CTP synthase
Pseudomonas sp. R1-43-08 (79016/12/1)	C4J87_1267	2.5.1.55, AZF41442.1, C4J87_1267	gene	2-Keto-3-deoxy-D-manno-octulosonate-8-phosphate synthase
Pseudomonas sp. R1-43-08 (79016/12/1)	C4J87_1268	4.2.1.11, AZF41443.1, C4J87_1268	gene	Enolase
Pseudomonas sp. R1-43-08 (79016/12/1)	C4J87_1269	AZF41444.1, C4J87_1269	gene	Cell division protein DivIC (FtsB), stabilizes FtsL against RasP cleavage
Pseudomonas sp. R1-43-08 (79016/12/1)	C4J87_1270	2.7.7.60, AZF41445.1, C4J87_1270	gene	2-C-methyl-D-erythritol 4-phosphate cytidylyltransferase
Pseudomonas sp. R1-43-08 (79016/12/1)	C4J87_1271	AZF41446.1, C4J87_1271	gene	Transcriptional regulator, LysR family, in formaldehyde detoxification operon
Pseudomonas sp. R1-43-08 (79016/12/1)	C4J87_1272	1.1.1.284, AZF41447.1, C4J87_1272	gene	S-(hydroxymethyl)glutathione dehydrogenase
Pseudomonas sp. R1-43-08 (79016/12/1)	C4J87_1273	3.1.2.12, AZF41448.1, C4J87_1273	gene	S-formylglutathione hydrolase
Pseudomonas sp. R1-43-08 (79016/12/1)	C4J87_1274	4.6.1.12, AZF41449.1, C4J87_1274	gene	2-C-methyl-D-erythritol 2,4-cyclodiphosphate synthase
Pseudomonas sp. R1-43-08 (79016/12/1)	C4J87_1275	5.4.99.27, AZF41450.1, C4J87_1275	gene	tRNA pseudouridine(13) synthase
Pseudomonas sp. R1-43-08 (79016/12/1)	C4J87_1276	3.1.3.5, 3.6.1.11, AZF41451.1, C4J87_1276	gene	5'-nucleotidase SurE
Pseudomonas sp. R1-43-08 (79016/12/1)	C4J87_1277	2.1.1.77, AZF41452.1, C4J87_1277	gene	Protein-L-isoaspartate O-methyltransferase
Pseudomonas sp. R1-43-08 (79016/12/1)	C4J87_1279	AZF41454.1, C4J87_1279	gene	RNA polymerase sigma factor RpoS
Pseudomonas sp. R1-43-08 (79016/12/1)	C4J87_1280	AZF41455.1, C4J87_1280	gene	Cold shock protein of CSP family
Pseudomonas sp. R1-43-08 (79016/12/1)	C4J87_1281	3.5.4.13, AZF41456.1, C4J87_1281	gene	Deoxycytidine triphosphate deaminase
Pseudomonas sp. R1-43-08 (79016/12/1)	C4J87_1285	AZF41460.1, C4J87_1285	gene	Histidine ABC transporter, ATP-binding protein HisP
Pseudomonas sp. R1-43-08 (79016/12/1)	C4J87_1286	AZF41461.1, C4J87_1286	gene	Succinylglutamate desuccinylase/aspartoacylase
Pseudomonas sp. R1-43-08 (79016/12/1)	C4J87_1287	AZF41462.1, C4J87_1287	gene	Histidine ABC transporter, permease protein HisM
Pseudomonas sp. R1-43-08 (79016/12/1)	C4J87_1288	AZF41463.1, C4J87_1288	gene	Histidine ABC transporter, permease protein HisQ
Pseudomonas sp. R1-43-08 (79016/12/1)	C4J87_1289	AZF41464.1, C4J87_1289	gene	Lysine-arginine-ornithine-binding periplasmic protein ArgT
Pseudomonas sp. R1-43-08 (79016/12/1)	C4J87_1292	AZF41467.1, C4J87_1292	gene	putative penicillin amidase
Pseudomonas sp. R1-43-08 (79016/12/1)	C4J87_1295	AZF41470.1, C4J87_1295	gene	protein YchJ
Pseudomonas sp. R1-43-08 (79016/12/1)	C4J87_1296	AZF41471.1, C4J87_1296	gene	hypothetical protein
Pseudomonas sp. R1-43-08 (79016/12/1)	C4J87_1297	AZF41472.1, C4J87_1297	gene	Collagen pro alpha-chain precursor
Pseudomonas sp. R1-43-08 (79016/12/1)	C4J87_1298	AZF41473.1, C4J87_1298	gene	Phosphoribosylcarboxyaminoimidazole (NCAIR) mutase
Pseudomonas sp. R1-43-08 (79016/12/1)	C4J87_1299	AZF41474.1, C4J87_1299	gene	ATP-dependent helicase DinG/Rad3
Pseudomonas sp. R1-43-08 (79016/12/1)	C4J87_1301	AZF41476.1, C4J87_1301	gene	Esterase A
Pseudomonas sp. R1-43-08 (79016/12/1)	C4J87_1302	AZF41477.1, C4J87_1302	gene	Outer membrane protein
Pseudomonas sp. R1-43-08 (79016/12/1)	C4J87_1303	1.4.3.5, AZF41478.1, C4J87_1303	gene	Pyridoxamine 5'-phosphate oxidase
Pseudomonas sp. R1-43-08 (79016/12/1)	C4J87_1304	AZF41479.1, C4J87_1304	gene	outer membrane lipoprotein, putative
Pseudomonas sp. R1-43-08 (79016/12/1)	C4J87_1305	AZF41480.1, C4J87_1305	gene	Na+/H+ antiporter NhaA type
Pseudomonas sp. R1-43-08 (79016/12/1)	C4J87_1306	AZF41481.1, C4J87_1306	gene	Pyridoxal-5'-phosphate-dependent enzyme beta superfamily (fold type II)
Pseudomonas sp. R1-43-08 (79016/12/1)	C4J87_1307	AZF41482.1, C4J87_1307	gene	NAD(FAD)-utilizing dehydrogenase
Pseudomonas sp. R1-43-08 (79016/12/1)	C4J87_1308	AZF41483.1, C4J87_1308	gene	putative lipoprotein
Pseudomonas sp. R1-43-08 (79016/12/1)	C4J87_1309	AZF41484.1, C4J87_1309	gene	Short-chain dehydrogenase
Pseudomonas sp. R1-43-08 (79016/12/1)	C4J87_1310	AZF41485.1, C4J87_1310	gene	Rhomboid family protein
Pseudomonas sp. R1-43-08 (79016/12/1)	C4J87_1311	1.4.1.13, AZF41486.1, C4J87_1311	gene	Glutamate synthase [NADPH] large chain
Pseudomonas sp. R1-43-08 (79016/12/1)	C4J87_1312	AZF41487.1, C4J87_1312	gene	hypothetical protein
Pseudomonas sp. R1-43-08 (79016/12/1)	C4J87_1313	AZF41488.1, C4J87_1313	gene	Putative signal peptide protein
Pseudomonas sp. R1-43-08 (79016/12/1)	C4J87_1314	AZF41489.1, C4J87_1314	gene	Branched-chain amino acid transport ATP-binding protein LivF
Pseudomonas sp. R1-43-08 (79016/12/1)	C4J87_1315	AZF41490.1, C4J87_1315	gene	Branched-chain amino acid transport ATP-binding protein LivG
Pseudomonas sp. R1-43-08 (79016/12/1)	C4J87_1316	AZF41491.1, C4J87_1316	gene	Branched-chain amino acid transport system permease protein LivM
Pseudomonas sp. R1-43-08 (79016/12/1)	C4J87_1317	AZF41492.1, C4J87_1317	gene	High-affinity branched-chain amino acid transport system permease protein LivH
Pseudomonas sp. R1-43-08 (79016/12/1)	C4J87_1319	AZF41494.1, C4J87_1319	gene	High-affinity leucine-specific transport system, periplasmic binding protein LivK
Pseudomonas sp. R1-43-08 (79016/12/1)	C4J87_1320	AZF41495.1, C4J87_1320	gene	hypothetical protein
Pseudomonas sp. R1-43-08 (79016/12/1)	C4J87_1323	AZF41498.1, C4J87_1323	gene	putative MFS-type transporter
Pseudomonas sp. R1-43-08 (79016/12/1)	C4J87_0014	AZF40212.1, C4J87_0014	gene	TPR domain protein
Pseudomonas sp. R1-43-08 (79016/12/1)	C4J87_1324	AZF41499.1, C4J87_1324	gene	RNA polymerase associated protein RapA
Pseudomonas sp. R1-43-08 (79016/12/1)	C4J87_1325	1.2.1.11, AZF41500.1, C4J87_1325	gene	Aspartate-semialdehyde dehydrogenase
Pseudomonas sp. R1-43-08 (79016/12/1)	C4J87_1328	AZF41503.1, C4J87_1328	gene	Low-affinity inorganic phosphate transporter
Pseudomonas sp. R1-43-08 (79016/12/1)	C4J87_1329	1.4.1.13, AZF41504.1, C4J87_1329	gene	Glutamate synthase [NADPH] large chain
Pseudomonas sp. R1-43-08 (79016/12/1)	C4J87_1330	AZF41505.1, C4J87_1330	gene	Pca regulon regulatory protein PcaR
Pseudomonas sp. R1-43-08 (79016/12/1)	C4J87_1331	AZF41506.1, C4J87_1331	gene	4-hydroxybenzoate transporter
Pseudomonas sp. R1-43-08 (79016/12/1)	C4J87_1333	2.8.3.6, AZF41508.1, C4J87_1333	gene	3-oxoadipate CoA-transferase subunit A
Pseudomonas sp. R1-43-08 (79016/12/1)	C4J87_1334	2.8.3.6, AZF41509.1, C4J87_1334	gene	3-oxoadipate CoA-transferase subunit B
Pseudomonas sp. R1-43-08 (79016/12/1)	C4J87_1335	2.3.1.174, AZF41510.1, C4J87_1335	gene	3-oxoadipyl-CoA thiolase
Pseudomonas sp. R1-43-08 (79016/12/1)	C4J87_1336	1.13.11.3, AZF41511.1, C4J87_1336	gene	Protocatechuate 3,4-dioxygenase beta chain
Pseudomonas sp. R1-43-08 (79016/12/1)	C4J87_1337	1.13.11.3, AZF41512.1, C4J87_1337	gene	Protocatechuate 3,4-dioxygenase alpha chain
Pseudomonas sp. R1-43-08 (79016/12/1)	C4J87_1338	AZF41513.1, C4J87_1338	gene	dicarboxylic acid transporter PcaT
Pseudomonas sp. R1-43-08 (79016/12/1)	C4J87_1339	5.5.1.2, AZF41514.1, C4J87_1339	gene	3-carboxy-cis,cis-muconate cycloisomerase
Pseudomonas sp. R1-43-08 (79016/12/1)	C4J87_1340	3.1.1.24, AZF41515.1, C4J87_1340	gene	Beta-ketoadipate enol-lactone hydrolase
Pseudomonas sp. R1-43-08 (79016/12/1)	C4J87_1341	4.1.1.44, AZF41516.1, C4J87_1341	gene	4-carboxymuconolactone decarboxylase
Pseudomonas sp. R1-43-08 (79016/12/1)	C4J87_1343	AZF41518.1, C4J87_1343	gene	Outer membrane low permeability porin, OprD family
Pseudomonas sp. R1-43-08 (79016/12/1)	C4J87_1345	AZF41520.1, C4J87_1345	gene	Multidrug efflux system, outer membrane factor lipoprotein OprM
Pseudomonas sp. R1-43-08 (79016/12/1)	C4J87_1346	AZF41521.1, C4J87_1346	gene	Multidrug efflux system, inner membrane proton/drug antiporter (RND type) MexB
Pseudomonas sp. R1-43-08 (79016/12/1)	C4J87_1347	AZF41522.1, C4J87_1347	gene	Multidrug efflux system, membrane fusion component MexA
Pseudomonas sp. R1-43-08 (79016/12/1)	C4J87_1348	AZF41523.1, C4J87_1348	gene	Multidrug resistance operon repressor MexR2, AcrR family
Pseudomonas sp. R1-43-08 (79016/12/1)	C4J87_1349	AZF41524.1, C4J87_1349	gene	N-ethylmaleimide reductase
Pseudomonas sp. R1-43-08 (79016/12/1)	C4J87_1350	AZF41525.1, C4J87_1350	gene	Transcriptional regulator, ArsR family
Pseudomonas sp. R1-43-08 (79016/12/1)	C4J87_1351	3.1.4.14, AZF41526.1, C4J87_1351	gene	Acyl carrier protein phosphodiesterase
Pseudomonas sp. R1-43-08 (79016/12/1)	C4J87_1352	2.3.1.51, AZF41527.1, C4J87_1352	gene	Acyl-CoA:1-acyl-sn-glycerol-3-phosphate acyltransferase
Pseudomonas sp. R1-43-08 (79016/12/1)	C4J87_1353	AZF41528.1, C4J87_1353	gene	Putative hemolysin
Pseudomonas sp. R1-43-08 (79016/12/1)	C4J87_1354	AZF41529.1, C4J87_1354	gene	Beta-lactamase
Pseudomonas sp. R1-43-08 (79016/12/1)	C4J87_1356	AZF41531.1, C4J87_1356	gene	hypothetical protein
Pseudomonas sp. R1-43-08 (79016/12/1)	C4J87_1357	AZF41532.1, C4J87_1357	gene	Cardiolipin synthetase
Pseudomonas sp. R1-43-08 (79016/12/1)	C4J87_1359	3.2.1.21, AZF41534.1, C4J87_1359	gene	Periplasmic beta-glucosidase
Pseudomonas sp. R1-43-08 (79016/12/1)	C4J87_1361	AZF41536.1, C4J87_1361	gene	LemA family protein
Pseudomonas sp. R1-43-08 (79016/12/1)	C4J87_1362	AZF41537.1, C4J87_1362	gene	hypothetical protein
Pseudomonas sp. R1-43-08 (79016/12/1)	C4J87_1363	AZF41538.1, C4J87_1363	gene	hypothetical protein
Pseudomonas sp. R1-43-08 (79016/12/1)	C4J87_1364	AZF41539.1, C4J87_1364	gene	SAM-dependent methyltransferase
Pseudomonas sp. R1-43-08 (79016/12/1)	C4J87_1365	AZF41540.1, C4J87_1365	gene	hypothetical protein
Pseudomonas sp. R1-43-08 (79016/12/1)	C4J87_1366	1.1.1.1, AZF41541.1, C4J87_1366	gene	Alcohol dehydrogenase
Pseudomonas sp. R1-43-08 (79016/12/1)	C4J87_1370	AZF41545.1, C4J87_1370	gene	CAIB/BAIF family protein
Pseudomonas sp. R1-43-08 (79016/12/1)	C4J87_1377	AZF41552.1, C4J87_1377	gene	putative membrane protein
Pseudomonas sp. R1-43-08 (79016/12/1)	C4J87_1379	2.1.1.63, AZF41554.1, C4J87_1379	gene	Methylated-DNA--protein-cysteine methyltransferase
Pseudomonas sp. R1-43-08 (79016/12/1)	C4J87_1382	AZF41556.1, C4J87_1382	gene	(R)-3-hydroxydecanoyl-ACP:CoA transacylase PhaG (3-hydroxyacyl-CoA-acyl carrier protein transferase)
Pseudomonas sp. R1-43-08 (79016/12/1)	C4J87_1383	5.4.99.19, AZF41557.1, C4J87_1383	gene	Ribosomal small subunit pseudouridine synthase A
Pseudomonas sp. R1-43-08 (79016/12/1)	C4J87_1387	3.1.2.4, AZF41561.1, C4J87_1387	gene	3-hydroxyisobutyryl-CoA hydrolase
Pseudomonas sp. R1-43-08 (79016/12/1)	C4J87_1388	3.2.2.27, AZF41562.1, C4J87_1388	gene	Uracil-DNA glycosylase, family 1
Pseudomonas sp. R1-43-08 (79016/12/1)	C4J87_1389	AZF41563.1, C4J87_1389	gene	Ammonia monooxygenase
Pseudomonas sp. R1-43-08 (79016/12/1)	C4J87_1390	AZF41564.1, C4J87_1390	gene	Tricarboxylate transport membrane protein TctA
Pseudomonas sp. R1-43-08 (79016/12/1)	C4J87_1391	AZF41565.1, C4J87_1391	gene	Tricarboxylate transport protein TctB
Pseudomonas sp. R1-43-08 (79016/12/1)	C4J87_1392	AZF41566.1, C4J87_1392	gene	Tricarboxylate transport protein TctC
Pseudomonas sp. R1-43-08 (79016/12/1)	C4J87_1393	AZF41567.1, C4J87_1393	gene	Tricarboxylate transport transcriptional regulator TctD
Pseudomonas sp. R1-43-08 (79016/12/1)	C4J87_1394	AZF41568.1, C4J87_1394	gene	Tricarboxylate transport sensor protein TctE
Pseudomonas sp. R1-43-08 (79016/12/1)	C4J87_1395	AZF41569.1, C4J87_1395	gene	HD-GYP domain (HD superfamily hydrolase)
Pseudomonas sp. R1-43-08 (79016/12/1)	C4J87_1396	AZF41570.1, C4J87_1396	gene	Folate-dependent protein for Fe/S cluster synthesis/repair in oxidative stress
Pseudomonas sp. R1-43-08 (79016/12/1)	C4J87_1397	AZF41571.1, C4J87_1397	gene	Succinate dehydrogenase flavin-adding protein, antitoxin of CptAB toxin-antitoxin
Pseudomonas sp. R1-43-08 (79016/12/1)	C4J87_1399	1.4.3.16, AZF41573.1, C4J87_1399	gene	L-aspartate oxidase
Pseudomonas sp. R1-43-08 (79016/12/1)	C4J87_1400	AZF41574.1, C4J87_1400	gene	RNA polymerase sigma factor RpoE
Pseudomonas sp. R1-43-08 (79016/12/1)	C4J87_1401	AZF41575.1, C4J87_1401	gene	Sigma factor RpoE negative regulatory protein RseA
Pseudomonas sp. R1-43-08 (79016/12/1)	C4J87_1402	AZF41576.1, C4J87_1402	gene	Sigma factor RpoE negative regulatory protein RseB precursor
Pseudomonas sp. R1-43-08 (79016/12/1)	C4J87_1403	AZF41577.1, C4J87_1403	gene	HtrA protease/chaperone protein
Pseudomonas sp. R1-43-08 (79016/12/1)	C4J87_1404	AZF41578.1, C4J87_1404	gene	Exported zinc metalloprotease YfgC precursor
Pseudomonas sp. R1-43-08 (79016/12/1)	C4J87_1405	AZF41579.1, C4J87_1405	gene	Rhodanese-like domain protein
Pseudomonas sp. R1-43-08 (79016/12/1)	C4J87_1406	1.11.1.15, AZF41580.1, C4J87_1406	gene	Thiol peroxidase, Bcp-type
Pseudomonas sp. R1-43-08 (79016/12/1)	C4J87_1407	AZF41581.1, C4J87_1407	gene	Glycine cleavage system transcriptional antiactivator GcvR
Pseudomonas sp. R1-43-08 (79016/12/1)	C4J87_1408	4.3.3.7, AZF41582.1, C4J87_1408	gene	4-hydroxy-tetrahydrodipicolinate synthase
Pseudomonas sp. R1-43-08 (79016/12/1)	C4J87_1409	AZF41583.1, C4J87_1409	gene	Outer membrane beta-barrel assembly protein BamC
Pseudomonas sp. R1-43-08 (79016/12/1)	C4J87_1410	AZF41584.1, C4J87_1410	gene	Metal-dependent hydrolase of the beta-lactamase superfamily I
Pseudomonas sp. R1-43-08 (79016/12/1)	C4J87_1411	6.3.2.6, AZF41585.1, C4J87_1411	gene	Phosphoribosylaminoimidazole-succinocarboxamide synthase
Pseudomonas sp. R1-43-08 (79016/12/1)	C4J87_1420	AZF41593.1, C4J87_1420	gene	metabolite/H symporter, major facilitator superfamily (MFS)
Pseudomonas sp. R1-43-08 (79016/12/1)	C4J87_1423	AZF41596.1, C4J87_1423	gene	Transcriptional regulator, LysR family
Pseudomonas sp. R1-43-08 (79016/12/1)	C4J87_1424	AZF41597.1, C4J87_1424	gene	Transcriptional regulator, LysR family
Pseudomonas sp. R1-43-08 (79016/12/1)	C4J87_1425	AZF41598.1, C4J87_1425	gene	putative MFS-type transporter
Pseudomonas sp. R1-43-08 (79016/12/1)	C4J87_0015	AZF40213.1, C4J87_0015	gene	Trk potassium uptake system protein TrkA
Pseudomonas sp. R1-43-08 (79016/12/1)	C4J87_1427	AZF41600.1, C4J87_1427	gene	Rrf2-linked NADH-flavin reductase
Pseudomonas sp. R1-43-08 (79016/12/1)	C4J87_1428	AZF41601.1, C4J87_1428	gene	Metallo-beta-lactamase superfamily protein
Pseudomonas sp. R1-43-08 (79016/12/1)	C4J87_1429	AZF41602.1, C4J87_1429	gene	LysR family transcriptional regulator
Pseudomonas sp. R1-43-08 (79016/12/1)	C4J87_1431	AZF41604.1, C4J87_1431	gene	Transcriptional regulator PobR, AraC family
Pseudomonas sp. R1-43-08 (79016/12/1)	C4J87_1432	1.14.13.2, AZF41605.1, C4J87_1432	gene	P-hydroxybenzoate hydroxylase
Pseudomonas sp. R1-43-08 (79016/12/1)	C4J87_1433	AZF41606.1, C4J87_1433	gene	Drug resistance transporter, EmrB/QacA family
Pseudomonas sp. R1-43-08 (79016/12/1)	C4J87_1434	AZF41607.1, C4J87_1434	gene	Cytochrome c
Pseudomonas sp. R1-43-08 (79016/12/1)	C4J87_1435	4.2.1.51, 4.2.1.91, AZF41608.1, C4J87_1435	gene	Prephenate/Arogenate dehydratase
Pseudomonas sp. R1-43-08 (79016/12/1)	C4J87_1437	3.1.26.3, AZF41610.1, C4J87_1437	gene	Ribonuclease D
Pseudomonas sp. R1-43-08 (79016/12/1)	C4J87_1438	AZF41611.1, C4J87_1438	gene	Protein YcgL
Pseudomonas sp. R1-43-08 (79016/12/1)	C4J87_1439	1.1.1.95, AZF41612.1, C4J87_1439	gene	D-3-phosphoglycerate dehydrogenase
Pseudomonas sp. R1-43-08 (79016/12/1)	C4J87_1440	AZF41613.1, C4J87_1440	gene	Nitroreductase family protein
Pseudomonas sp. R1-43-08 (79016/12/1)	C4J87_1441	AZF41614.1, C4J87_1441	gene	protein YcgN
Pseudomonas sp. R1-43-08 (79016/12/1)	C4J87_1442	AZF41615.1, C4J87_1442	gene	hypothetical protein
Pseudomonas sp. R1-43-08 (79016/12/1)	C4J87_1443	AZF41616.1, C4J87_1443	gene	hypothetical protein
Pseudomonas sp. R1-43-08 (79016/12/1)	C4J87_1444	AZF41617.1, C4J87_1444	gene	RNA methyltransferase, TrmH family
Pseudomonas sp. R1-43-08 (79016/12/1)	C4J87_1445	AZF41618.1, C4J87_1445	gene	Uncharacterized protein YajD
Pseudomonas sp. R1-43-08 (79016/12/1)	C4J87_1446	AZF41619.1, C4J87_1446	gene	hypothetical protein
Pseudomonas sp. R1-43-08 (79016/12/1)	C4J87_1448	AZF41621.1, C4J87_1448	gene	Cyclic nucleotide-binding protein
Pseudomonas sp. R1-43-08 (79016/12/1)	C4J87_1449	3.4.21.83, AZF41622.1, C4J87_1449	gene	Protease II
Pseudomonas sp. R1-43-08 (79016/12/1)	C4J87_1450	AZF41623.1, C4J87_1450	gene	putative MFS-type transporter
Pseudomonas sp. R1-43-08 (79016/12/1)	C4J87_1451	AZF41624.1, C4J87_1451	gene	Putative glutamine amidotransferase YafJ
Pseudomonas sp. R1-43-08 (79016/12/1)	C4J87_1452	AZF41625.1, C4J87_1452	gene	hypothetical protein
Pseudomonas sp. R1-43-08 (79016/12/1)	C4J87_1453	AZF41626.1, C4J87_1453	gene	Lactam utilization protein LamB
Pseudomonas sp. R1-43-08 (79016/12/1)	C4J87_1454	3.5.1.54, AZF41627.1, C4J87_1454	gene	Allophanate hydrolase 2 subunit 1
Pseudomonas sp. R1-43-08 (79016/12/1)	C4J87_1455	3.5.1.54, AZF41628.1, C4J87_1455	gene	Allophanate hydrolase 2 subunit 2
Pseudomonas sp. R1-43-08 (79016/12/1)	C4J87_1456	1.8.1.9, AZF41629.1, C4J87_1456	gene	Thioredoxin reductase
Pseudomonas sp. R1-43-08 (79016/12/1)	C4J87_1457	AZF41630.1, C4J87_1457	gene	ATPase
Pseudomonas sp. R1-43-08 (79016/12/1)	C4J87_1458	AZF41631.1, C4J87_1458	gene	hypothetical protein
Pseudomonas sp. R1-43-08 (79016/12/1)	C4J87_1459	2.5.1.47, AZF41632.1, C4J87_1459	gene	Cysteine synthase
Pseudomonas sp. R1-43-08 (79016/12/1)	C4J87_1460	AZF41633.1, C4J87_1460	gene	Fe(2+)/alpha-ketoglutarate-dependent dioxygenase LpxO
Pseudomonas sp. R1-43-08 (79016/12/1)	C4J87_1461	4.2.1.3, AZF41634.1, C4J87_1461	gene	Aconitate hydratase
Pseudomonas sp. R1-43-08 (79016/12/1)	C4J87_1462	2.1.1.186, AZF41635.1, C4J87_1462	gene	23S rRNA (cytidine(2498)-2'-O)-methyltransferase
Pseudomonas sp. R1-43-08 (79016/12/1)	C4J87_1463	AZF41636.1, C4J87_1463	gene	tRNA 5-methylaminomethyl-2-thiouridine synthesis sulfur carrier protein TusA
Pseudomonas sp. R1-43-08 (79016/12/1)	C4J87_1464	AZF41637.1, C4J87_1464	gene	Multi antimicrobial extrusion protein (Na(+)/drug antiporter), MATE family of MDR efflux pump
Pseudomonas sp. R1-43-08 (79016/12/1)	C4J87_1466	1.1.1.290, AZF41639.1, C4J87_1466	gene	Erythronate-4-phosphate dehydrogenase
Pseudomonas sp. R1-43-08 (79016/12/1)	C4J87_1468	AZF41641.1, C4J87_1468	gene	Efflux ABC transporter, permease/ATP-binding protein
Pseudomonas sp. R1-43-08 (79016/12/1)	C4J87_1470	AZF41643.1, C4J87_1470	gene	Soluble lytic murein transglycosylase precursor
Pseudomonas sp. R1-43-08 (79016/12/1)	C4J87_1471	AZF41644.1, C4J87_1471	gene	Bis-ABC ATPase Uup
Pseudomonas sp. R1-43-08 (79016/12/1)	C4J87_1472	AZF41645.1, C4J87_1472	gene	Universal stress protein family
Pseudomonas sp. R1-43-08 (79016/12/1)	C4J87_1473	AZF41646.1, C4J87_1473	gene	hypothetical protein
Pseudomonas sp. R1-43-08 (79016/12/1)	C4J87_1474	1.1.1.35, 4.2.1.17, 5.1.2.3, 5.3.3.8, AZF41647.1, C4J87_1474	gene	Enoyl-CoA hydratase
Pseudomonas sp. R1-43-08 (79016/12/1)	C4J87_1475	2.3.1.16, AZF41648.1, C4J87_1475	gene	3-ketoacyl-CoA thiolase
Pseudomonas sp. R1-43-08 (79016/12/1)	C4J87_1476	AZF41649.1, C4J87_1476	gene	hypothetical protein
Pseudomonas sp. R1-43-08 (79016/12/1)	C4J87_1477	5.99.1.2, AZF41650.1, C4J87_1477	gene	DNA topoisomerase I
Pseudomonas sp. R1-43-08 (79016/12/1)	C4J87_1478	AZF41651.1, C4J87_1478	gene	hypothetical protein
Pseudomonas sp. R1-43-08 (79016/12/1)	C4J87_1480	AZF41653.1, C4J87_1480	gene	Cell division inhibitor-related protein
Pseudomonas sp. R1-43-08 (79016/12/1)	C4J87_1481	3.4.21.88, AZF41654.1, C4J87_1481	gene	SOS-response repressor and protease LexA
Pseudomonas sp. R1-43-08 (79016/12/1)	C4J87_1482	AZF41655.1, C4J87_1482	gene	putative transcriptional regulator for fatty acid degradation FadQ, TetR family
Pseudomonas sp. R1-43-08 (79016/12/1)	C4J87_1483	3.2.1.52, AZF41656.1, C4J87_1483	gene	beta-N-acetylglucosaminidase
Pseudomonas sp. R1-43-08 (79016/12/1)	C4J87_1484	AZF41657.1, C4J87_1484	gene	DNA/RNA helicase, SNF2 family
Pseudomonas sp. R1-43-08 (79016/12/1)	C4J87_1485	AZF41658.1, C4J87_1485	gene	DNA/RNA helicase, SNF2 family
Pseudomonas sp. R1-43-08 (79016/12/1)	C4J87_1486	AZF41659.1, C4J87_1486	gene	hypothetical protein
Pseudomonas sp. R1-43-08 (79016/12/1)	C4J87_1487	AZF41660.1, C4J87_1487	gene	Transcription-repair coupling factor
Pseudomonas sp. R1-43-08 (79016/12/1)	C4J87_1488	1.2.1.13, AZF41661.1, C4J87_1488	gene	NADPH-dependent glyceraldehyde-3-phosphate dehydrogenase
Pseudomonas sp. R1-43-08 (79016/12/1)	C4J87_1489	1.6.1.1, AZF41662.1, C4J87_1489	gene	Soluble pyridine nucleotide transhydrogenase
Pseudomonas sp. R1-43-08 (79016/12/1)	C4J87_1490	3.1.4.46, AZF41663.1, C4J87_1490	gene	Glycerophosphoryl diester phosphodiesterase
Pseudomonas sp. R1-43-08 (79016/12/1)	C4J87_1491	AZF41664.1, C4J87_1491	gene	hypothetical protein
Pseudomonas sp. R1-43-08 (79016/12/1)	C4J87_1493	AZF41666.1, C4J87_1493	gene	Lipoprotein releasing system transmembrane protein LolC
Pseudomonas sp. R1-43-08 (79016/12/1)	C4J87_1494	AZF41667.1, C4J87_1494	gene	Lipoprotein-releasing system ATP-binding protein LolD
Pseudomonas sp. R1-43-08 (79016/12/1)	C4J87_1495	AZF41668.1, C4J87_1495	gene	Lipoprotein releasing system transmembrane protein LolE
Pseudomonas sp. R1-43-08 (79016/12/1)	C4J87_1496	AZF41669.1, C4J87_1496	gene	Copper sensory histidine kinase CusS
Pseudomonas sp. R1-43-08 (79016/12/1)	C4J87_1497	AZF41670.1, C4J87_1497	gene	Copper-sensing two-component system response regulator CusR
Pseudomonas sp. R1-43-08 (79016/12/1)	C4J87_1498	AZF41671.1, C4J87_1498	gene	Copper tolerance protein
Pseudomonas sp. R1-43-08 (79016/12/1)	C4J87_1499	1.7.1.13, AZF41672.1, C4J87_1499	gene	NADPH-dependent 7-cyano-7-deazaguanine reductase
Pseudomonas sp. R1-43-08 (79016/12/1)	C4J87_1501	AZF41674.1, C4J87_1501	gene	Phosphonoacetaldehyde phosphonohydrolase-related protein
Pseudomonas sp. R1-43-08 (79016/12/1)	C4J87_1502	AZF41675.1, C4J87_1502	gene	Outer-membrane-phospholipid-binding lipoprotein MlaA
Pseudomonas sp. R1-43-08 (79016/12/1)	C4J87_1504	AZF41677.1, C4J87_1504	gene	Serine phosphatase RsbU, regulator of sigma subunit
Pseudomonas sp. R1-43-08 (79016/12/1)	C4J87_1505	2.7.11.1, AZF41678.1, C4J87_1505	gene	Serine-protein kinase RsbW
Pseudomonas sp. R1-43-08 (79016/12/1)	C4J87_1506	2.2.1.2, AZF41679.1, C4J87_1506	gene	Transaldolase
Pseudomonas sp. R1-43-08 (79016/12/1)	C4J87_1508	1.3.1.91, AZF41681.1, C4J87_1508	gene	tRNA-dihydrouridine(20/20a) synthase
Pseudomonas sp. R1-43-08 (79016/12/1)	C4J87_1518	1.1.5.4, AZF41691.1, C4J87_1518	gene	Malate:quinone oxidoreductase
Pseudomonas sp. R1-43-08 (79016/12/1)	C4J87_1524	AZF41697.1, C4J87_1524	gene	LOG family protein YgdH
Pseudomonas sp. R1-43-08 (79016/12/1)	C4J87_0016	2.1.1.176, AZF40214.1, C4J87_0016	gene	16S rRNA (cytosine(967)-C(5))-methyltransferase
Pseudomonas sp. R1-43-08 (79016/12/1)	C4J87_1529	AZF41702.1, C4J87_1529	gene	Transcriptional regulator, LysR family
Pseudomonas sp. R1-43-08 (79016/12/1)	C4J87_1530	2.6.1.11, AZF41703.1, C4J87_1530	gene	Acetylornithine aminotransferase
Pseudomonas sp. R1-43-08 (79016/12/1)	C4J87_1534	AZF41707.1, C4J87_1534	gene	Xanthine/uracil permease family protein
Pseudomonas sp. R1-43-08 (79016/12/1)	C4J87_1540	AZF41713.1, C4J87_1540	gene	Oligopeptide transport ATP-binding protein OppD
Pseudomonas sp. R1-43-08 (79016/12/1)	C4J87_1544	AZF41717.1, C4J87_1544	gene	phosphoglycolate phosphatase-like
Pseudomonas sp. R1-43-08 (79016/12/1)	C4J87_1545	2.1.1.222, 2.1.1.64, AZF41718.1, C4J87_1545	gene	3-demethylubiquinol 3-O-methyltransferase
Pseudomonas sp. R1-43-08 (79016/12/1)	C4J87_1546	AZF41719.1, C4J87_1546	gene	Methylthioadenosine deaminase
Pseudomonas sp. R1-43-08 (79016/12/1)	C4J87_1547	5.3.1.23, AZF41720.1, C4J87_1547	gene	Methylthioribose-1-phosphate isomerase
Pseudomonas sp. R1-43-08 (79016/12/1)	C4J87_1548	5.99.1.3, AZF41721.1, C4J87_1548	gene	DNA gyrase subunit A
Pseudomonas sp. R1-43-08 (79016/12/1)	C4J87_1550	2.6.1.52, AZF41723.1, C4J87_1550	gene	Phosphoserine aminotransferase
Pseudomonas sp. R1-43-08 (79016/12/1)	C4J87_1551	4.2.1.51, 5.4.99.5, AZF41724.1, C4J87_1551	gene	Chorismate mutase I
Pseudomonas sp. R1-43-08 (79016/12/1)	C4J87_1552	2.6.1.57, AZF41725.1, C4J87_1552	gene	Biosynthetic Aromatic amino acid aminotransferase beta
Pseudomonas sp. R1-43-08 (79016/12/1)	C4J87_1553	1.3.1.12, 2.5.1.19, AZF41726.1, C4J87_1553	gene	Cyclohexadienyl dehydrogenase
Pseudomonas sp. R1-43-08 (79016/12/1)	C4J87_1554	2.7.4.25, AZF41727.1, C4J87_1554	gene	Cytidylate kinase
Pseudomonas sp. R1-43-08 (79016/12/1)	C4J87_1555	AZF41728.1, C4J87_1555	gene	SSU ribosomal protein S1p
Pseudomonas sp. R1-43-08 (79016/12/1)	C4J87_0160	AZF40352.1, C4J87_0160	gene	NADH:ubiquinone oxidoreductase subunit 2 (chain N)
Pseudomonas sp. R1-43-08 (79016/12/1)	C4J87_1557	AZF41730.1, C4J87_1557	gene	Integration host factor beta subunit
Pseudomonas sp. R1-43-08 (79016/12/1)	C4J87_0161	AZF40353.1, C4J87_0161	gene	GTP-binding protein
Pseudomonas sp. R1-43-08 (79016/12/1)	C4J87_1571	AZF41744.1, C4J87_1571	gene	nucleotide sugar epimerase/dehydratase WbpM
Pseudomonas sp. R1-43-08 (79016/12/1)	C4J87_0162	AZF40354.1, C4J87_0162	gene	Biofilm PGA outer membrane secretin PgaA
Pseudomonas sp. R1-43-08 (79016/12/1)	C4J87_1578	AZF41751.1, C4J87_1578	gene	Ethanolamine permease
Pseudomonas sp. R1-43-08 (79016/12/1)	C4J87_1580	3.6.3.12, AZF41753.1, C4J87_1580	gene	Potassium-transporting ATPase A chain
Pseudomonas sp. R1-43-08 (79016/12/1)	C4J87_1581	3.6.3.12, AZF41754.1, C4J87_1581	gene	Potassium-transporting ATPase B chain
Pseudomonas sp. R1-43-08 (79016/12/1)	C4J87_1582	3.6.3.12, AZF41755.1, C4J87_1582	gene	Potassium-transporting ATPase C chain
Pseudomonas sp. R1-43-08 (79016/12/1)	C4J87_1583	AZF41756.1, C4J87_1583	gene	Osmosensitive K+ channel histidine kinase KdpD
Pseudomonas sp. R1-43-08 (79016/12/1)	C4J87_1584	AZF41757.1, C4J87_1584	gene	DNA-binding response regulator KdpE
Pseudomonas sp. R1-43-08 (79016/12/1)	C4J87_1585	AZF41758.1, C4J87_1585	gene	patatin-like phospholipase domain containing protein
Pseudomonas sp. R1-43-08 (79016/12/1)	C4J87_0163	AZF40355.1, C4J87_0163	gene	Biofilm PGA synthesis deacetylase PgaB
Pseudomonas sp. R1-43-08 (79016/12/1)	C4J87_1586	AZF41759.1, C4J87_1586	gene	putative lipoprotein
Pseudomonas sp. R1-43-08 (79016/12/1)	C4J87_1587	AZF41760.1, C4J87_1587	gene	hypothetical protein
Pseudomonas sp. R1-43-08 (79016/12/1)	C4J87_1588	AZF41761.1, C4J87_1588	gene	TesB-like acyl-CoA thioesterase 1
Pseudomonas sp. R1-43-08 (79016/12/1)	C4J87_1589	AZF41762.1, C4J87_1589	gene	Phage terminase, small subunit
Pseudomonas sp. R1-43-08 (79016/12/1)	C4J87_1594	AZF41767.1, C4J87_1594	gene	Methyl-accepting chemotaxis protein
Pseudomonas sp. R1-43-08 (79016/12/1)	C4J87_1595	AZF41768.1, C4J87_1595	gene	Deoxyribonuclease TatD
Pseudomonas sp. R1-43-08 (79016/12/1)	C4J87_0164	AZF40356.1, C4J87_0164	gene	Biofilm PGA synthesis N-glycosyltransferase PgaC
Pseudomonas sp. R1-43-08 (79016/12/1)	C4J87_1597	AZF41770.1, C4J87_1597	gene	Transglycosylase, Slt family
Pseudomonas sp. R1-43-08 (79016/12/1)	C4J87_1598	AZF41771.1, C4J87_1598	gene	Membrane protein
Pseudomonas sp. R1-43-08 (79016/12/1)	C4J87_1599	AZF41772.1, C4J87_1599	gene	hypothetical protein
Pseudomonas sp. R1-43-08 (79016/12/1)	C4J87_1605	AZF41778.1, C4J87_1605	gene	ABC transporter, permease protein
Pseudomonas sp. R1-43-08 (79016/12/1)	C4J87_1606	AZF41779.1, C4J87_1606	gene	Glutamine transport ATP-binding protein glnQ
Pseudomonas sp. R1-43-08 (79016/12/1)	C4J87_1607	3.1.1.2, AZF41780.1, C4J87_1607	gene	Arylesterase precursor
Pseudomonas sp. R1-43-08 (79016/12/1)	C4J87_1608	AZF41781.1, C4J87_1608	gene	hypothetical protein
Pseudomonas sp. R1-43-08 (79016/12/1)	C4J87_1609	AZF41782.1, C4J87_1609	gene	Protein erfK/srfK precursor
Pseudomonas sp. R1-43-08 (79016/12/1)	C4J87_1611	1.4.1.13, AZF41784.1, C4J87_1611	gene	Glutamate synthase [NADPH] large chain
Pseudomonas sp. R1-43-08 (79016/12/1)	C4J87_1612	2.5.1.54, AZF41785.1, C4J87_1612	gene	2-keto-3-deoxy-D-arabino-heptulosonate-7- phosphate synthase I alpha
Pseudomonas sp. R1-43-08 (79016/12/1)	C4J87_1615	1.1.1.169, AZF41788.1, C4J87_1615	gene	2-dehydropantoate 2-reductase
Pseudomonas sp. R1-43-08 (79016/12/1)	C4J87_1616	3.1.3.5, AZF41789.1, C4J87_1616	gene	5'-nucleotidase
Pseudomonas sp. R1-43-08 (79016/12/1)	C4J87_1617	AZF41790.1, C4J87_1617	gene	Universal stress protein family
Pseudomonas sp. R1-43-08 (79016/12/1)	C4J87_1618	AZF41791.1, C4J87_1618	gene	Cys regulon transcriptional activator CysB
Pseudomonas sp. R1-43-08 (79016/12/1)	C4J87_1619	AZF41792.1, C4J87_1619	gene	Transcription elongation factor
Pseudomonas sp. R1-43-08 (79016/12/1)	C4J87_1620	AZF41793.1, C4J87_1620	gene	hypothetical protein
Pseudomonas sp. R1-43-08 (79016/12/1)	C4J87_1621	AZF41794.1, C4J87_1621	gene	hypothetical protein
Pseudomonas sp. R1-43-08 (79016/12/1)	C4J87_1622	AZF41795.1, C4J87_1622	gene	Translation elongation factor P
Pseudomonas sp. R1-43-08 (79016/12/1)	C4J87_1624	AZF41797.1, C4J87_1624	gene	Organic hydroperoxide resistance protein
Pseudomonas sp. R1-43-08 (79016/12/1)	C4J87_1625	AZF41798.1, C4J87_1625	gene	Organic hydroperoxide resistance transcriptional regulator
Pseudomonas sp. R1-43-08 (79016/12/1)	C4J87_0017	2.1.2.9, AZF40215.1, C4J87_0017	gene	Methionyl-tRNA formyltransferase
Pseudomonas sp. R1-43-08 (79016/12/1)	C4J87_1627	AZF41800.1, C4J87_1627	gene	putative membrane protein
Pseudomonas sp. R1-43-08 (79016/12/1)	C4J87_1628	AZF41801.1, C4J87_1628	gene	Transcriptional regulator, LysR family
Pseudomonas sp. R1-43-08 (79016/12/1)	C4J87_1630	AZF41803.1, C4J87_1630	gene	hypothetical protein
Pseudomonas sp. R1-43-08 (79016/12/1)	C4J87_1631	2.5.1.54, AZF41804.1, C4J87_1631	gene	2-keto-3-deoxy-D-arabino-heptulosonate-7- phosphate synthase II
Pseudomonas sp. R1-43-08 (79016/12/1)	C4J87_1632	AZF41805.1, C4J87_1632	gene	Spermidine synthase-like protein
Pseudomonas sp. R1-43-08 (79016/12/1)	C4J87_1635	3.6.4.13, AZF41808.1, C4J87_1635	gene	DEAD-box ATP-dependent RNA helicase CshA
Pseudomonas sp. R1-43-08 (79016/12/1)	C4J87_1636	AZF41809.1, C4J87_1636	gene	hypothetical protein
Pseudomonas sp. R1-43-08 (79016/12/1)	C4J87_1638	AZF41811.1, C4J87_1638	gene	Protease HtpX
Pseudomonas sp. R1-43-08 (79016/12/1)	C4J87_1639	2.6.1.2, AZF41812.1, C4J87_1639	gene	Alanine transaminase
Pseudomonas sp. R1-43-08 (79016/12/1)	C4J87_1640	1.8.4.12, AZF41813.1, C4J87_1640	gene	Peptide methionine sulfoxide reductase MsrB
Pseudomonas sp. R1-43-08 (79016/12/1)	C4J87_1641	1.11.1.9, AZF41814.1, C4J87_1641	gene	Glutathione peroxidase
Pseudomonas sp. R1-43-08 (79016/12/1)	C4J87_1642	AZF41815.1, C4J87_1642	gene	Sensor histidine kinase/response regulator
Pseudomonas sp. R1-43-08 (79016/12/1)	C4J87_1643	AZF41816.1, C4J87_1643	gene	ATP/GTP-binding protein
Pseudomonas sp. R1-43-08 (79016/12/1)	C4J87_1644	AZF41817.1, C4J87_1644	gene	Free methionine-(R)-sulfoxide reductase, contains GAF domain
Pseudomonas sp. R1-43-08 (79016/12/1)	C4J87_1645	AZF41818.1, C4J87_1645	gene	Hybrid sensory histidine kinase EvgS
Pseudomonas sp. R1-43-08 (79016/12/1)	C4J87_1646	AZF41819.1, C4J87_1646	gene	Two-component transcriptional response regulator, LuxR family
Pseudomonas sp. R1-43-08 (79016/12/1)	C4J87_1648	AZF41821.1, C4J87_1648	gene	dNTP triphosphohydrolase, broad substrate specificity, subgroup 3
Pseudomonas sp. R1-43-08 (79016/12/1)	C4J87_1649	AZF41822.1, C4J87_1649	gene	hypothetical protein
Pseudomonas sp. R1-43-08 (79016/12/1)	C4J87_1650	AZF41823.1, C4J87_1650	gene	Putative transmembrane protein
Pseudomonas sp. R1-43-08 (79016/12/1)	C4J87_1651	AZF41824.1, C4J87_1651	gene	Transmembrane protein
Pseudomonas sp. R1-43-08 (79016/12/1)	C4J87_1652	AZF41825.1, C4J87_1652	gene	Thiol-disulfide isomerase
Pseudomonas sp. R1-43-08 (79016/12/1)	C4J87_1653	AZF41826.1, C4J87_1653	gene	Transcriptional regulator
Pseudomonas sp. R1-43-08 (79016/12/1)	C4J87_1654	4.2.1.70, AZF41827.1, C4J87_1654	gene	Pseudouridine synthase
Pseudomonas sp. R1-43-08 (79016/12/1)	C4J87_1655	AZF41828.1, C4J87_1655	gene	putative lipoprotein
Pseudomonas sp. R1-43-08 (79016/12/1)	C4J87_1656	2.7.7.77, AZF41829.1, C4J87_1656	gene	Molybdenum cofactor guanylyltransferase
Pseudomonas sp. R1-43-08 (79016/12/1)	C4J87_1657	AZF41830.1, C4J87_1657	gene	Molybdenum cofactor biosynthesis protein MoaB
Pseudomonas sp. R1-43-08 (79016/12/1)	C4J87_1658	2.10.1.1, AZF41831.1, C4J87_1658	gene	Molybdopterin molybdenumtransferase
Pseudomonas sp. R1-43-08 (79016/12/1)	C4J87_1662	AZF41835.1, C4J87_1662	gene	flagellar protein FhlB
Pseudomonas sp. R1-43-08 (79016/12/1)	C4J87_1663	AZF41836.1, C4J87_1663	gene	Molecular chaperone
Pseudomonas sp. R1-43-08 (79016/12/1)	C4J87_1664	AZF41837.1, C4J87_1664	gene	heme export ABC transporter, ATPase component CcmA
Pseudomonas sp. R1-43-08 (79016/12/1)	C4J87_1665	AZF41838.1, C4J87_1665	gene	heme exporter protein CcmB
Pseudomonas sp. R1-43-08 (79016/12/1)	C4J87_1666	AZF41839.1, C4J87_1666	gene	Cytochrome c-type biogenesis protein CcmC, putative heme lyase for CcmE
Pseudomonas sp. R1-43-08 (79016/12/1)	C4J87_1667	AZF41840.1, C4J87_1667	gene	Cytochrome c-type biogenesis protein CcmD
Pseudomonas sp. R1-43-08 (79016/12/1)	C4J87_1668	AZF41841.1, C4J87_1668	gene	Cytochrome c-type biogenesis protein CcmE, heme chaperone
Pseudomonas sp. R1-43-08 (79016/12/1)	C4J87_1669	AZF41842.1, C4J87_1669	gene	Cytochrome c heme lyase subunit CcmF
Pseudomonas sp. R1-43-08 (79016/12/1)	C4J87_1671	AZF41844.1, C4J87_1671	gene	Cytochrome c heme lyase subunit CcmL
Pseudomonas sp. R1-43-08 (79016/12/1)	C4J87_1672	AZF41845.1, C4J87_1672	gene	Cytochrome c heme lyase subunit CcmH
Pseudomonas sp. R1-43-08 (79016/12/1)	C4J87_1677	AZF41850.1, C4J87_1677	gene	Sulfate-binding protein Sbp
Pseudomonas sp. R1-43-08 (79016/12/1)	C4J87_1678	AZF41851.1, C4J87_1678	gene	Potassium voltage-gated channel subfamily KQT
Pseudomonas sp. R1-43-08 (79016/12/1)	C4J87_1679	AZF41852.1, C4J87_1679	gene	Eukaryotic-type low-affinity urea transporter
Pseudomonas sp. R1-43-08 (79016/12/1)	C4J87_1680	2.7.1.40, AZF41853.1, C4J87_1680	gene	Pyruvate kinase
Pseudomonas sp. R1-43-08 (79016/12/1)	C4J87_1681	2.7.1.165, AZF41854.1, C4J87_1681	gene	D-glycerate 2-kinase
Pseudomonas sp. R1-43-08 (79016/12/1)	C4J87_1682	1.1.1.60, AZF41855.1, C4J87_1682	gene	2-hydroxy-3-oxopropionate reductase
Pseudomonas sp. R1-43-08 (79016/12/1)	C4J87_1683	5.3.1.22, AZF41856.1, C4J87_1683	gene	Hydroxypyruvate isomerase
Pseudomonas sp. R1-43-08 (79016/12/1)	C4J87_1684	4.1.1.47, AZF41857.1, C4J87_1684	gene	Glyoxylate carboligase
Pseudomonas sp. R1-43-08 (79016/12/1)	C4J87_1685	AZF41858.1, C4J87_1685	gene	GlcG protein
Pseudomonas sp. R1-43-08 (79016/12/1)	C4J87_1686	AZF41859.1, C4J87_1686	gene	Transcriptional regulator, AcrR family
Pseudomonas sp. R1-43-08 (79016/12/1)	C4J87_1687	AZF41860.1, C4J87_1687	gene	Inner membrane protein YedI
Pseudomonas sp. R1-43-08 (79016/12/1)	C4J87_1689	AZF41862.1, C4J87_1689	gene	Outer-membrane-phospholipid-binding lipoprotein MlaA
Pseudomonas sp. R1-43-08 (79016/12/1)	C4J87_1690	AZF41863.1, C4J87_1690	gene	Surface lipoprotein
Pseudomonas sp. R1-43-08 (79016/12/1)	C4J87_1694	AZF41867.1, C4J87_1694	gene	Glycine betaine/L-proline ABC transporter, glycine betaine/L-proline- binding/permease protein
Pseudomonas sp. R1-43-08 (79016/12/1)	C4J87_1695	AZF41868.1, C4J87_1695	gene	Inner membrane protein YjcH
Pseudomonas sp. R1-43-08 (79016/12/1)	C4J87_1696	AZF41869.1, C4J87_1696	gene	Acetate permease ActP (cation/acetate symporter)
Pseudomonas sp. R1-43-08 (79016/12/1)	C4J87_1697	2.3.3.1, AZF41870.1, C4J87_1697	gene	Citrate synthase (si)
Pseudomonas sp. R1-43-08 (79016/12/1)	C4J87_1698	AZF41871.1, C4J87_1698	gene	Succinate dehydrogenase cytochrome b-556 subunit
Pseudomonas sp. R1-43-08 (79016/12/1)	C4J87_1699	AZF41872.1, C4J87_1699	gene	Succinate dehydrogenase hydrophobic membrane anchor protein
Pseudomonas sp. R1-43-08 (79016/12/1)	C4J87_1700	1.3.5.1, AZF41873.1, C4J87_1700	gene	Succinate dehydrogenase flavoprotein subunit
Pseudomonas sp. R1-43-08 (79016/12/1)	C4J87_1701	1.3.5.1, AZF41874.1, C4J87_1701	gene	Succinate dehydrogenase iron-sulfur protein
Pseudomonas sp. R1-43-08 (79016/12/1)	C4J87_1702	1.2.4.2, AZF41875.1, C4J87_1702	gene	2-oxoglutarate dehydrogenase E1 component
Pseudomonas sp. R1-43-08 (79016/12/1)	C4J87_1703	2.3.1.61, AZF41876.1, C4J87_1703	gene	Dihydrolipoamide succinyltransferase component (E2) of 2-oxoglutarate dehydrogenase complex
Pseudomonas sp. R1-43-08 (79016/12/1)	C4J87_1704	1.8.1.4, AZF41877.1, C4J87_1704	gene	Dihydrolipoamide dehydrogenase of 2-oxoglutarate dehydrogenase
Pseudomonas sp. R1-43-08 (79016/12/1)	C4J87_1705	6.2.1.5, AZF41878.1, C4J87_1705	gene	Succinyl-CoA ligase [ADP-forming] beta chain
Pseudomonas sp. R1-43-08 (79016/12/1)	C4J87_1706	6.2.1.5, AZF41879.1, C4J87_1706	gene	Succinyl-CoA ligase [ADP-forming] alpha chain
Pseudomonas sp. R1-43-08 (79016/12/1)	C4J87_1707	AZF41880.1, C4J87_1707	gene	Branched-chain amino acid transport system carrier protein
Pseudomonas sp. R1-43-08 (79016/12/1)	C4J87_1708	AZF41881.1, C4J87_1708	gene	hypothetical protein
Pseudomonas sp. R1-43-08 (79016/12/1)	C4J87_1709	AZF41882.1, C4J87_1709	gene	putative lipoprotein
Pseudomonas sp. R1-43-08 (79016/12/1)	C4J87_1710	AZF41883.1, C4J87_1710	gene	hypothetical protein
Pseudomonas sp. R1-43-08 (79016/12/1)	C4J87_1711	AZF41884.1, C4J87_1711	gene	hypothetical protein
Pseudomonas sp. R1-43-08 (79016/12/1)	C4J87_1712	AZF41885.1, C4J87_1712	gene	Chaperone protein HtpG
Pseudomonas sp. R1-43-08 (79016/12/1)	C4J87_1713	AZF41886.1, C4J87_1713	gene	Dienelactone hydrolase family protein
Pseudomonas sp. R1-43-08 (79016/12/1)	C4J87_1714	AZF41887.1, C4J87_1714	gene	Pirin
Pseudomonas sp. R1-43-08 (79016/12/1)	C4J87_1716	AZF41889.1, C4J87_1716	gene	5-oxo-L-prolinase, putative
Pseudomonas sp. R1-43-08 (79016/12/1)	C4J87_1717	2.3.1.41, AZF41890.1, C4J87_1717	gene	3-oxoacyl-ACP synthase, KASI
Pseudomonas sp. R1-43-08 (79016/12/1)	C4J87_1718	4.2.1.59, 5.3.3.14, AZF41891.1, C4J87_1718	gene	3-hydroxyacyl-ACP dehydratase, FabA form
Pseudomonas sp. R1-43-08 (79016/12/1)	C4J87_1719	AZF41892.1, C4J87_1719	gene	hypothetical protein
Pseudomonas sp. R1-43-08 (79016/12/1)	C4J87_1720	AZF41893.1, C4J87_1720	gene	TonB-dependent receptor
Pseudomonas sp. R1-43-08 (79016/12/1)	C4J87_1722	1.1.1.94, AZF41895.1, C4J87_1722	gene	Glycerol-3-phosphate dehydrogenase (NAD(P)+)
Pseudomonas sp. R1-43-08 (79016/12/1)	C4J87_1723	AZF41896.1, C4J87_1723	gene	Putative lipase
Pseudomonas sp. R1-43-08 (79016/12/1)	C4J87_1724	AZF41897.1, C4J87_1724	gene	Phosphohistidine phosphatase SixA
Pseudomonas sp. R1-43-08 (79016/12/1)	C4J87_1725	3.1.2.28, AZF41898.1, C4J87_1725	gene	1,4-dihydroxy-2-naphthoyl-CoA hydrolase in menaquinone biosynthesis
Pseudomonas sp. R1-43-08 (79016/12/1)	C4J87_0018	3.5.1.88, AZF40216.1, C4J87_0018	gene	Peptide deformylase
Pseudomonas sp. R1-43-08 (79016/12/1)	C4J87_1726	AZF41899.1, C4J87_1726	gene	putative hydrolase/acyltransferase
Pseudomonas sp. R1-43-08 (79016/12/1)	C4J87_1727	AZF41900.1, C4J87_1727	gene	Hydrolase, alpha/beta fold family
Pseudomonas sp. R1-43-08 (79016/12/1)	C4J87_1728	AZF41901.1, C4J87_1728	gene	Type IIA topoisomerase (DNA gyrase/topo II, topoisomerase IV), A subunit
Pseudomonas sp. R1-43-08 (79016/12/1)	C4J87_1729	AZF41902.1, C4J87_1729	gene	putative membrane protein
Pseudomonas sp. R1-43-08 (79016/12/1)	C4J87_1732	4.1.1.23, AZF41905.1, C4J87_1732	gene	Orotidine 5'-phosphate decarboxylase
Pseudomonas sp. R1-43-08 (79016/12/1)	C4J87_1734	AZF41907.1, C4J87_1734	gene	Putative NADP-dependent oxidoreductase
Pseudomonas sp. R1-43-08 (79016/12/1)	C4J87_1735	AZF41908.1, C4J87_1735	gene	Oxidoreductase, short-chain dehydrogenase/reductase family
Pseudomonas sp. R1-43-08 (79016/12/1)	C4J87_1736	AZF41909.1, C4J87_1736	gene	Methyl-accepting chemotaxis protein
Pseudomonas sp. R1-43-08 (79016/12/1)	C4J87_1737	3.1.1.24, AZF41910.1, C4J87_1737	gene	Beta-ketoadipate enol-lactone hydrolase
Pseudomonas sp. R1-43-08 (79016/12/1)	C4J87_1738	AZF41911.1, C4J87_1738	gene	hypothetical protein
Pseudomonas sp. R1-43-08 (79016/12/1)	C4J87_1744	AZF41913.1, C4J87_1744	gene	Putative Xaa-His dipeptidase
Pseudomonas sp. R1-43-08 (79016/12/1)	C4J87_1749	AZF41918.1, C4J87_1749	gene	hypothetical protein
Pseudomonas sp. R1-43-08 (79016/12/1)	C4J87_1750	AZF41919.1, C4J87_1750	gene	Acyl-CoA dehydrogenase
Pseudomonas sp. R1-43-08 (79016/12/1)	C4J87_1751	AZF41920.1, C4J87_1751	gene	putative glutathione S-transferase-like protein
Pseudomonas sp. R1-43-08 (79016/12/1)	C4J87_1752	AZF41921.1, C4J87_1752	gene	putative ABC transporter ATP-binding protein YadG
Pseudomonas sp. R1-43-08 (79016/12/1)	C4J87_1753	AZF41922.1, C4J87_1753	gene	putative ABC transporter inner membrane permease YadH
Pseudomonas sp. R1-43-08 (79016/12/1)	C4J87_1754	AZF41923.1, C4J87_1754	gene	Transcriptional regulator, AcrR family
Pseudomonas sp. R1-43-08 (79016/12/1)	C4J87_1755	AZF41924.1, C4J87_1755	gene	putative MFS-type transporter
Pseudomonas sp. R1-43-08 (79016/12/1)	C4J87_1756	AZF41925.1, C4J87_1756	gene	C4-dicarboxylate transporter/malic acid transport protein
Pseudomonas sp. R1-43-08 (79016/12/1)	C4J87_1757	2.3.1.40, 6.2.1.20, AZF41926.1, C4J87_1757	gene	Lysophospholipid transporter LplT
Pseudomonas sp. R1-43-08 (79016/12/1)	C4J87_1758	AZF41927.1, C4J87_1758	gene	Quaternary ammonium compound-resistance protein SugE
Pseudomonas sp. R1-43-08 (79016/12/1)	C4J87_1759	AZF41928.1, C4J87_1759	gene	putative sodium-dependent transporter YocS
Pseudomonas sp. R1-43-08 (79016/12/1)	C4J87_1760	AZF41929.1, C4J87_1760	gene	DNA recombination-dependent growth factor C
Pseudomonas sp. R1-43-08 (79016/12/1)	C4J87_1770	AZF41935.1, C4J87_1770	gene	Catalase-like heme-binding protein
Pseudomonas sp. R1-43-08 (79016/12/1)	C4J87_1771	AZF41936.1, C4J87_1771	gene	hypothetical protein
Pseudomonas sp. R1-43-08 (79016/12/1)	C4J87_1772	5.2.1.8, AZF41937.1, C4J87_1772	gene	FKBP-type peptidyl-prolyl cis-trans isomerase FklB
Pseudomonas sp. R1-43-08 (79016/12/1)	C4J87_1773	AZF41938.1, C4J87_1773	gene	DUF1232 domain-containing protein
Pseudomonas sp. R1-43-08 (79016/12/1)	C4J87_1774	AZF41939.1, C4J87_1774	gene	Transcriptional regulator, Cro/CI family
Pseudomonas sp. R1-43-08 (79016/12/1)	C4J87_1775	AZF41940.1, C4J87_1775	gene	hypothetical protein
Pseudomonas sp. R1-43-08 (79016/12/1)	C4J87_1776	AZF41941.1, C4J87_1776	gene	Sensory box/GGDEF family protein
Pseudomonas sp. R1-43-08 (79016/12/1)	C4J87_1777	AZF41942.1, C4J87_1777	gene	tail-specific protease
Pseudomonas sp. R1-43-08 (79016/12/1)	C4J87_1778	3.1.3.3, AZF41943.1, C4J87_1778	gene	Phosphoserine phosphatase
Pseudomonas sp. R1-43-08 (79016/12/1)	C4J87_1779	AZF41944.1, C4J87_1779	gene	ABC transporter, ATP-binding protein
Pseudomonas sp. R1-43-08 (79016/12/1)	C4J87_1780	AZF41945.1, C4J87_1780	gene	ABC transporter, permease protein
Pseudomonas sp. R1-43-08 (79016/12/1)	C4J87_1781	AZF41946.1, C4J87_1781	gene	ABC transporter, permease protein
Pseudomonas sp. R1-43-08 (79016/12/1)	C4J87_1782	AZF41947.1, C4J87_1782	gene	hypothetical protein
Pseudomonas sp. R1-43-08 (79016/12/1)	C4J87_1783	AZF41948.1, C4J87_1783	gene	ABC transporter, substrate-binding protein
Pseudomonas sp. R1-43-08 (79016/12/1)	C4J87_1784	AZF41949.1, C4J87_1784	gene	Transcriptional regulator, GntR family
Pseudomonas sp. R1-43-08 (79016/12/1)	C4J87_1785	AZF41950.1, C4J87_1785	gene	ABC transporter, periplasmic component
Pseudomonas sp. R1-43-08 (79016/12/1)	C4J87_1786	AZF41951.1, C4J87_1786	gene	ABC transporter, permease component
Pseudomonas sp. R1-43-08 (79016/12/1)	C4J87_1787	AZF41952.1, C4J87_1787	gene	ABC transporter, ATP-binding component
Pseudomonas sp. R1-43-08 (79016/12/1)	C4J87_1788	AZF41953.1, C4J87_1788	gene	Cation ABC transporter, periplasmic cation-binding protein
Pseudomonas sp. R1-43-08 (79016/12/1)	C4J87_1789	AZF41954.1, C4J87_1789	gene	hypothetical protein
Pseudomonas sp. R1-43-08 (79016/12/1)	C4J87_1790	AZF41955.1, C4J87_1790	gene	hypothetical protein
Pseudomonas sp. R1-43-08 (79016/12/1)	C4J87_1791	AZF41956.1, C4J87_1791	gene	Putative thiamine pyrophosphate-requiring enzyme
Pseudomonas sp. R1-43-08 (79016/12/1)	C4J87_1792	AZF41957.1, C4J87_1792	gene	Putative iron-regulated membrane protein
Pseudomonas sp. R1-43-08 (79016/12/1)	C4J87_1798	AZF41963.1, C4J87_1798	gene	Redox-sensitive transcriptional activator SoxR
Pseudomonas sp. R1-43-08 (79016/12/1)	C4J87_1800	AZF41965.1, C4J87_1800	gene	Transcriptional regulator
Pseudomonas sp. R1-43-08 (79016/12/1)	C4J87_1803	2.8.1.7, AZF41968.1, C4J87_1803	gene	Cysteine desulfurase, IscS
Pseudomonas sp. R1-43-08 (79016/12/1)	C4J87_1804	3.4.11.9, AZF41969.1, C4J87_1804	gene	Xaa-Pro aminopeptidase
Pseudomonas sp. R1-43-08 (79016/12/1)	C4J87_1805	AZF41970.1, C4J87_1805	gene	putative lipoprotein
Pseudomonas sp. R1-43-08 (79016/12/1)	C4J87_1806	AZF41971.1, C4J87_1806	gene	Threonine/homoserine exporter RhtA
Pseudomonas sp. R1-43-08 (79016/12/1)	C4J87_1812	AZF41972.1, C4J87_1812	gene	Penicillin-binding protein 2 (PBP-2)
Pseudomonas sp. R1-43-08 (79016/12/1)	C4J87_1815	2.7.7.7, AZF41975.1, C4J87_1815	gene	DNA polymerase II
Pseudomonas sp. R1-43-08 (79016/12/1)	C4J87_1816	AZF41976.1, C4J87_1816	gene	putative GST-like protein yncG
Pseudomonas sp. R1-43-08 (79016/12/1)	C4J87_1828	2.7.7.13, 5.3.1.8, AZF41988.1, C4J87_1828	gene	Mannose-1-phosphate guanylyltransferase
Pseudomonas sp. R1-43-08 (79016/12/1)	C4J87_1830	4.2.1.103, AZF41990.1, C4J87_1830	gene	Isonitrile hydratase
Pseudomonas sp. R1-43-08 (79016/12/1)	C4J87_1831	AZF41991.1, C4J87_1831	gene	Transcriptional regulator, AraC family
Pseudomonas sp. R1-43-08 (79016/12/1)	C4J87_1832	3.3.2.9, AZF41992.1, C4J87_1832	gene	Epoxide hydrolase
Pseudomonas sp. R1-43-08 (79016/12/1)	C4J87_1833	3.2.1.3, AZF41993.1, C4J87_1833	gene	Glucoamylase
Pseudomonas sp. R1-43-08 (79016/12/1)	C4J87_1834	1.1.1.47, AZF41994.1, C4J87_1834	gene	Glucose 1-dehydrogenase
Pseudomonas sp. R1-43-08 (79016/12/1)	C4J87_1837	AZF41997.1, C4J87_1837	gene	Membrane protein mosC
Pseudomonas sp. R1-43-08 (79016/12/1)	C4J87_1843	3.5.4.1, AZF42003.1, C4J87_1843	gene	Cytosine deaminase
Pseudomonas sp. R1-43-08 (79016/12/1)	C4J87_1844	AZF42004.1, C4J87_1844	gene	Cytosine permease
Pseudomonas sp. R1-43-08 (79016/12/1)	C4J87_1846	4.1.2.50, AZF42006.1, C4J87_1846	gene	6-carboxy-5,6,7,8-tetrahydropterin synthase
Pseudomonas sp. R1-43-08 (79016/12/1)	C4J87_1847	AZF42007.1, C4J87_1847	gene	hypothetical protein
Pseudomonas sp. R1-43-08 (79016/12/1)	C4J87_1850	AZF42010.1, C4J87_1850	gene	Two-component transcriptional response regulator, LuxR family
Pseudomonas sp. R1-43-08 (79016/12/1)	C4J87_1851	AZF42011.1, C4J87_1851	gene	Sensor protein
Pseudomonas sp. R1-43-08 (79016/12/1)	C4J87_1852	AZF42012.1, C4J87_1852	gene	Methyl-accepting chemotaxis sensor/transducer protein
Pseudomonas sp. R1-43-08 (79016/12/1)	C4J87_1853	AZF42013.1, C4J87_1853	gene	Histidine permease YuiF
Pseudomonas sp. R1-43-08 (79016/12/1)	C4J87_1854	AZF42014.1, C4J87_1854	gene	Methyl-accepting chemotaxis sensor/transducer protein
Pseudomonas sp. R1-43-08 (79016/12/1)	C4J87_1855	AZF42015.1, C4J87_1855	gene	putative protease YegQ
Pseudomonas sp. R1-43-08 (79016/12/1)	C4J87_1857	AZF42017.1, C4J87_1857	gene	hypothetical protein
Pseudomonas sp. R1-43-08 (79016/12/1)	C4J87_1858	AZF42018.1, C4J87_1858	gene	hypothetical protein
Pseudomonas sp. R1-43-08 (79016/12/1)	C4J87_0189	AZF40381.1, C4J87_0189	gene	Putative von Willebrand factor, vWF type A domain protein
Pseudomonas sp. R1-43-08 (79016/12/1)	C4J87_1859	1.1.1.25, AZF42019.1, C4J87_1859	gene	Shikimate 5-dehydrogenase I gamma
Pseudomonas sp. R1-43-08 (79016/12/1)	C4J87_1860	AZF42020.1, C4J87_1860	gene	Virulence factor mviM
Pseudomonas sp. R1-43-08 (79016/12/1)	C4J87_1861	AZF42021.1, C4J87_1861	gene	hypothetical protein
Pseudomonas sp. R1-43-08 (79016/12/1)	C4J87_1862	AZF42022.1, C4J87_1862	gene	Serine/threonine:Na+ symporter SstT
Pseudomonas sp. R1-43-08 (79016/12/1)	C4J87_1863	AZF42023.1, C4J87_1863	gene	Transcriptional regulator, LysR family
Pseudomonas sp. R1-43-08 (79016/12/1)	C4J87_1865	AZF42025.1, C4J87_1865	gene	Integral membrane protein TerC
Pseudomonas sp. R1-43-08 (79016/12/1)	C4J87_1868	AZF42028.1, C4J87_1868	gene	hypothetical protein
Pseudomonas sp. R1-43-08 (79016/12/1)	C4J87_0190	AZF40382.1, C4J87_0190	gene	RNA polymerase sigma-E factor
Pseudomonas sp. R1-43-08 (79016/12/1)	C4J87_1869	2.5.1.18, AZF42029.1, C4J87_1869	gene	Glutathione S-transferase
Pseudomonas sp. R1-43-08 (79016/12/1)	C4J87_1871	4.2.1.24, AZF42031.1, C4J87_1871	gene	Porphobilinogen synthase
Pseudomonas sp. R1-43-08 (79016/12/1)	C4J87_1876	4.2.1.24, AZF42036.1, C4J87_1876	gene	Porphobilinogen synthase
Pseudomonas sp. R1-43-08 (79016/12/1)	C4J87_1878	AZF42038.1, C4J87_1878	gene	putative outer membrane protein YaiW
Pseudomonas sp. R1-43-08 (79016/12/1)	C4J87_1879	2.3.1.9, AZF42039.1, C4J87_1879	gene	Acetyl-CoA acetyltransferase
Pseudomonas sp. R1-43-08 (79016/12/1)	C4J87_1880	2.8.3.5, AZF42040.1, C4J87_1880	gene	Succinyl-CoA:3-ketoacid-coenzyme A transferase subunit B
Pseudomonas sp. R1-43-08 (79016/12/1)	C4J87_1881	AZF42041.1, C4J87_1881	gene	Transcriptional activator PhbR
Pseudomonas sp. R1-43-08 (79016/12/1)	C4J87_1882	AZF42042.1, C4J87_1882	gene	hypothetical protein
Pseudomonas sp. R1-43-08 (79016/12/1)	C4J87_1883	AZF42043.1, C4J87_1883	gene	NAD-dependent protein deacetylase of SIR2 family
Pseudomonas sp. R1-43-08 (79016/12/1)	C4J87_1884	AZF42044.1, C4J87_1884	gene	CBS domain protein
Pseudomonas sp. R1-43-08 (79016/12/1)	C4J87_1886	AZF42046.1, C4J87_1886	gene	putative MFS-type transporter
Pseudomonas sp. R1-43-08 (79016/12/1)	C4J87_1887	AZF42047.1, C4J87_1887	gene	GMC type oxidoreductase
Pseudomonas sp. R1-43-08 (79016/12/1)	C4J87_1888	AZF42048.1, C4J87_1888	gene	Transcriptional regulator, LysR family
Pseudomonas sp. R1-43-08 (79016/12/1)	C4J87_1901	2.5.1.54, AZF42061.1, C4J87_1901	gene	2-keto-3-deoxy-D-arabino-heptulosonate-7- phosphate synthase I alpha
Pseudomonas sp. R1-43-08 (79016/12/1)	C4J87_1907	AZF42067.1, C4J87_1907	gene	BarA-associated response regulator UvrY (GacA/SirA)
Pseudomonas sp. R1-43-08 (79016/12/1)	C4J87_1908	AZF42068.1, C4J87_1908	gene	Excinuclease ABC subunit C
Pseudomonas sp. R1-43-08 (79016/12/1)	C4J87_1909	2.7.8.5, AZF42069.1, C4J87_1909	gene	CDP-diacylglycerol--glycerol-3-phosphate 3-phosphatidyltransferase
Pseudomonas sp. R1-43-08 (79016/12/1)	C4J87_1915	AZF42074.1, C4J87_1915	gene	Methyl-accepting chemotaxis sensor/transducer protein
Pseudomonas sp. R1-43-08 (79016/12/1)	C4J87_1919	AZF42078.1, C4J87_1919	gene	Methyl-accepting chemotaxis protein
Pseudomonas sp. R1-43-08 (79016/12/1)	C4J87_0197	1.2.1.16, AZF40388.1, C4J87_0197	gene	Succinate-semialdehyde dehydrogenase (NAD(P)+)
Pseudomonas sp. R1-43-08 (79016/12/1)	C4J87_0020	AZF40218.1, C4J87_0020	gene	Rossmann fold nucleotide-binding protein Smf
Pseudomonas sp. R1-43-08 (79016/12/1)	C4J87_0198	2.6.1.19, AZF40389.1, C4J87_0198	gene	Gamma-aminobutyrate:alpha-ketoglutarate aminotransferase
Pseudomonas sp. R1-43-08 (79016/12/1)	C4J87_1943	AZF42102.1, C4J87_1943	gene	Cytochrome O ubiquinol oxidase subunit III
Pseudomonas sp. R1-43-08 (79016/12/1)	C4J87_1944	AZF42103.1, C4J87_1944	gene	Cytochrome O ubiquinol oxidase subunit I
Pseudomonas sp. R1-43-08 (79016/12/1)	C4J87_1945	AZF42104.1, C4J87_1945	gene	Cytochrome O ubiquinol oxidase subunit II
Pseudomonas sp. R1-43-08 (79016/12/1)	C4J87_1960	AZF42119.1, C4J87_1960	gene	Dehydrogenase
Pseudomonas sp. R1-43-08 (79016/12/1)	C4J87_1974	AZF42133.1, C4J87_1974	gene	putative MFS-type transporter
Pseudomonas sp. R1-43-08 (79016/12/1)	C4J87_1977	1.2.1.18, AZF42136.1, C4J87_1977	gene	Malonate-semialdehyde dehydrogenase (inositol)
Pseudomonas sp. R1-43-08 (79016/12/1)	C4J87_0202	AZF40393.1, C4J87_0202	gene	Sensory box/GGDEF domain/EAL domain protein
Pseudomonas sp. R1-43-08 (79016/12/1)	C4J87_1984	AZF42143.1, C4J87_1984	gene	Maltose maltodextrin transport ATP-binding protein malK
Pseudomonas sp. R1-43-08 (79016/12/1)	C4J87_1986	2.1.1.14, AZF42145.1, C4J87_1986	gene	5-methyltetrahydropteroyltriglutamate-- homocysteine methyltransferase
Pseudomonas sp. R1-43-08 (79016/12/1)	C4J87_1987	AZF42146.1, C4J87_1987	gene	AFG1-like ATPase
Pseudomonas sp. R1-43-08 (79016/12/1)	C4J87_1988	AZF42147.1, C4J87_1988	gene	Acetyltransferase
Pseudomonas sp. R1-43-08 (79016/12/1)	C4J87_1991	AZF42150.1, C4J87_1991	gene	Phosphoethanolamine transferase EptC
Pseudomonas sp. R1-43-08 (79016/12/1)	C4J87_1993	1.1.1.44, AZF42152.1, C4J87_1993	gene	6-phosphogluconate dehydrogenase, decarboxylating
Pseudomonas sp. R1-43-08 (79016/12/1)	C4J87_1994	1.1.1.49, AZF42153.1, C4J87_1994	gene	Glucose-6-phosphate 1-dehydrogenase
Pseudomonas sp. R1-43-08 (79016/12/1)	C4J87_1995	AZF42154.1, C4J87_1995	gene	Hydrolase, HAD superfamily
Pseudomonas sp. R1-43-08 (79016/12/1)	C4J87_1996	AZF42155.1, C4J87_1996	gene	hypothetical protein
Pseudomonas sp. R1-43-08 (79016/12/1)	C4J87_1997	AZF42156.1, C4J87_1997	gene	sigma-54-dependent transcriptional regulator
Pseudomonas sp. R1-43-08 (79016/12/1)	C4J87_1998	AZF42157.1, C4J87_1998	gene	TolA-like membrane protein
Pseudomonas sp. R1-43-08 (79016/12/1)	C4J87_0204	1.14.19.1, AZF40395.1, C4J87_0204	gene	Fatty acid desaturase
Pseudomonas sp. R1-43-08 (79016/12/1)	C4J87_2000	AZF42159.1, C4J87_2000	gene	Bacteriocin resistance protein
Pseudomonas sp. R1-43-08 (79016/12/1)	C4J87_2002	AZF42161.1, C4J87_2002	gene	Fap amyloid fibril minor component
Pseudomonas sp. R1-43-08 (79016/12/1)	C4J87_2004	AZF42163.1, C4J87_2004	gene	Putative transmembrane sensor
Pseudomonas sp. R1-43-08 (79016/12/1)	C4J87_2006	1.5.1.1, 1.5.1.21, AZF42165.1, C4J87_2006	gene	Delta 1-piperideine-2-carboxylate reductase
Pseudomonas sp. R1-43-08 (79016/12/1)	C4J87_2007	AZF42166.1, C4J87_2007	gene	Putative transmembrane protein
Pseudomonas sp. R1-43-08 (79016/12/1)	C4J87_2008	AZF42167.1, C4J87_2008	gene	hypothetical protein
Pseudomonas sp. R1-43-08 (79016/12/1)	C4J87_2009	AZF42168.1, C4J87_2009	gene	Transcriptional regulator
Pseudomonas sp. R1-43-08 (79016/12/1)	C4J87_0205	AZF40396.1, C4J87_0205	gene	Sensory box/GGDEF domain/EAL domain protein
Pseudomonas sp. R1-43-08 (79016/12/1)	C4J87_2010	3.5.5.1, AZF42169.1, C4J87_2010	gene	Plant-induced nitrilase, hydrolyses beta-cyano-L-alanine
Pseudomonas sp. R1-43-08 (79016/12/1)	C4J87_2012	AZF42171.1, C4J87_2012	gene	putative lipoprotein
Pseudomonas sp. R1-43-08 (79016/12/1)	C4J87_2014	AZF42173.1, C4J87_2014	gene	Methyl-accepting chemotaxis sensor/transducer protein
Pseudomonas sp. R1-43-08 (79016/12/1)	C4J87_2015	1.1.1.43, AZF42174.1, C4J87_2015	gene	2-ketogluconate 6-phosphate reductase
Pseudomonas sp. R1-43-08 (79016/12/1)	C4J87_2016	AZF42175.1, C4J87_2016	gene	2-ketogluconate transporter
Pseudomonas sp. R1-43-08 (79016/12/1)	C4J87_2017	2.7.1.13, AZF42176.1, C4J87_2017	gene	2-ketogluconate kinase
Pseudomonas sp. R1-43-08 (79016/12/1)	C4J87_2018	AZF42177.1, C4J87_2018	gene	Epimerase KguE
Pseudomonas sp. R1-43-08 (79016/12/1)	C4J87_2019	AZF42178.1, C4J87_2019	gene	2-ketogluconate utilization repressor PtxS
Pseudomonas sp. R1-43-08 (79016/12/1)	C4J87_0206	AZF40397.1, C4J87_0206	gene	hypothetical protein
Pseudomonas sp. R1-43-08 (79016/12/1)	C4J87_2025	AZF42184.1, C4J87_2025	gene	Transcriptional regulator, AraC family
Pseudomonas sp. R1-43-08 (79016/12/1)	C4J87_2026	AZF42185.1, C4J87_2026	gene	Putative transmembrane protein
Pseudomonas sp. R1-43-08 (79016/12/1)	C4J87_2027	AZF42186.1, C4J87_2027	gene	RND efflux system, inner membrane transporter
Pseudomonas sp. R1-43-08 (79016/12/1)	C4J87_2028	AZF42187.1, C4J87_2028	gene	RND efflux system, membrane fusion protein
Pseudomonas sp. R1-43-08 (79016/12/1)	C4J87_2029	AZF42188.1, C4J87_2029	gene	Transcriptional regulatory protein ompR
Pseudomonas sp. R1-43-08 (79016/12/1)	C4J87_0207	AZF40398.1, C4J87_0207	gene	Sulfate and thiosulfate binding protein CysP
Pseudomonas sp. R1-43-08 (79016/12/1)	C4J87_2030	AZF42189.1, C4J87_2030	gene	Two-component system sensor histidine kinase
Pseudomonas sp. R1-43-08 (79016/12/1)	C4J87_2032	AZF42191.1, C4J87_2032	gene	putative membrane protein
Pseudomonas sp. R1-43-08 (79016/12/1)	C4J87_2034	AZF42193.1, C4J87_2034	gene	Coenzyme F420-dependent N5,N10-methylene tetrahydromethanopterin reductase
Pseudomonas sp. R1-43-08 (79016/12/1)	C4J87_2039	2.7.1.4, AZF42198.1, C4J87_2039	gene	Fructokinase
Pseudomonas sp. R1-43-08 (79016/12/1)	C4J87_0003	AZF40201.1, C4J87_0003	gene	DNA recombination and repair protein RecF
Pseudomonas sp. R1-43-08 (79016/12/1)	C4J87_0021	AZF40219.1, C4J87_0021	gene	Threonylcarbamoyl-AMP synthase TsaC
Pseudomonas sp. R1-43-08 (79016/12/1)	C4J87_2040	2.7.1.17, AZF42199.1, C4J87_2040	gene	Xylulose kinase
Pseudomonas sp. R1-43-08 (79016/12/1)	C4J87_2041	AZF42200.1, C4J87_2041	gene	Multiple polyol-specific dehydrogenase
Pseudomonas sp. R1-43-08 (79016/12/1)	C4J87_2042	AZF42201.1, C4J87_2042	gene	Various polyols ABC transporter, ATP-binding component
Pseudomonas sp. R1-43-08 (79016/12/1)	C4J87_2043	AZF42202.1, C4J87_2043	gene	Various polyols ABC transporter, permease component 2
Pseudomonas sp. R1-43-08 (79016/12/1)	C4J87_2044	AZF42203.1, C4J87_2044	gene	Various polyols ABC transporter, permease component 1
Pseudomonas sp. R1-43-08 (79016/12/1)	C4J87_2045	AZF42204.1, C4J87_2045	gene	Various polyols ABC transporter, periplasmic substrate-binding protein
Pseudomonas sp. R1-43-08 (79016/12/1)	C4J87_2048	AZF42207.1, C4J87_2048	gene	Transcriptional regulator of various polyols utilization, AraC family
Pseudomonas sp. R1-43-08 (79016/12/1)	C4J87_2049	AZF42208.1, C4J87_2049	gene	Glycosyltransferase
Pseudomonas sp. R1-43-08 (79016/12/1)	C4J87_0209	AZF40400.1, C4J87_0209	gene	Sulfate transport system permease protein CysT
Pseudomonas sp. R1-43-08 (79016/12/1)	C4J87_2050	1.11.1.15, AZF42209.1, C4J87_2050	gene	Thiol peroxidase, Tpx-type
Pseudomonas sp. R1-43-08 (79016/12/1)	C4J87_2051	AZF42210.1, C4J87_2051	gene	Multidrug efflux system MdtABC-TolC, membrane fusion component MdtA
Pseudomonas sp. R1-43-08 (79016/12/1)	C4J87_2052	AZF42211.1, C4J87_2052	gene	Multidrug efflux system MdtABC-TolC, inner-membrane proton/drug antiporter MdtB (RND type)
Pseudomonas sp. R1-43-08 (79016/12/1)	C4J87_2053	AZF42212.1, C4J87_2053	gene	Multidrug efflux system MdtABC-TolC, inner-membrane proton/drug antiporter MdtC (RND type)
Pseudomonas sp. R1-43-08 (79016/12/1)	C4J87_2054	AZF42213.1, C4J87_2054	gene	Outer membrane factor (OMF) lipoprotein associated wth MdtABC efflux system
Pseudomonas sp. R1-43-08 (79016/12/1)	C4J87_2056	AZF42215.1, C4J87_2056	gene	D-xylose transport ATP-binding protein XylG
Pseudomonas sp. R1-43-08 (79016/12/1)	C4J87_0210	AZF40401.1, C4J87_0210	gene	Sulfate transport system permease protein CysW
Pseudomonas sp. R1-43-08 (79016/12/1)	C4J87_2069	3.5.4.25, 4.1.99.12, AZF42228.1, C4J87_2069	gene	3,4-dihydroxy-2-butanone 4-phosphate synthase
Pseudomonas sp. R1-43-08 (79016/12/1)	C4J87_0211	3.6.3.25, AZF40402.1, C4J87_0211	gene	Sulfate and thiosulfate import ATP-binding protein CysA
Pseudomonas sp. R1-43-08 (79016/12/1)	C4J87_0212	AZF40403.1, C4J87_0212	gene	putative membrane protein
Pseudomonas sp. R1-43-08 (79016/12/1)	C4J87_2085	AZF42244.1, C4J87_2085	gene	Methyl-accepting chemotaxis protein
Pseudomonas sp. R1-43-08 (79016/12/1)	C4J87_2096	AZF42255.1, C4J87_2096	gene	putative MFS-type transporter
Pseudomonas sp. R1-43-08 (79016/12/1)	C4J87_2097	AZF42256.1, C4J87_2097	gene	Uncharacterized protein GguC
Pseudomonas sp. R1-43-08 (79016/12/1)	C4J87_2098	1.2.1.26, AZF42257.1, C4J87_2098	gene	2,5-dioxovalerate dehydrogenase
Pseudomonas sp. R1-43-08 (79016/12/1)	C4J87_2101	AZF42260.1, C4J87_2101	gene	L-arabinose transport ATP-binding protein AraG
Pseudomonas sp. R1-43-08 (79016/12/1)	C4J87_2109	AZF42268.1, C4J87_2109	gene	sigma-54-dependent transcriptional regulator
Pseudomonas sp. R1-43-08 (79016/12/1)	C4J87_2119	AZF42278.1, C4J87_2119	gene	N-ethylmaleimide reductase
Pseudomonas sp. R1-43-08 (79016/12/1)	C4J87_0216	AZF40407.1, C4J87_0216	gene	Transcriptional regulator, AraC family
Pseudomonas sp. R1-43-08 (79016/12/1)	C4J87_2125	1.1.1.1, AZF42284.1, C4J87_2125	gene	Alcohol dehydrogenase
Pseudomonas sp. R1-43-08 (79016/12/1)	C4J87_0217	AZF40408.1, C4J87_0217	gene	Fatty acid desaturase
Pseudomonas sp. R1-43-08 (79016/12/1)	C4J87_2131	2.1.1.152, AZF42290.1, C4J87_2131	gene	Precorrin-6A synthase (deacetylating)
Pseudomonas sp. R1-43-08 (79016/12/1)	C4J87_2134	AZF42293.1, C4J87_2134	gene	Inner membrane protein, KefB/KefC family
Pseudomonas sp. R1-43-08 (79016/12/1)	C4J87_2143	AZF42302.1, C4J87_2143	gene	Purine nucleoside permease precursor
Pseudomonas sp. R1-43-08 (79016/12/1)	C4J87_2144	AZF42303.1, C4J87_2144	gene	Nucleoside-specific channel-forming protein Tsx precursor
Pseudomonas sp. R1-43-08 (79016/12/1)	C4J87_2146	AZF42305.1, C4J87_2146	gene	Various polyols ABC transporter, periplasmic substrate-binding protein
Pseudomonas sp. R1-43-08 (79016/12/1)	C4J87_2151	6.3.1.5, AZF42310.1, C4J87_2151	gene	NAD synthetase
Pseudomonas sp. R1-43-08 (79016/12/1)	C4J87_2158	AZF42317.1, C4J87_2158	gene	ABC-type spermidine/putrescine transport system, ATPase component
Pseudomonas sp. R1-43-08 (79016/12/1)	C4J87_2166	AZF42325.1, C4J87_2166	gene	Non-ribosomal peptide synthetase
Pseudomonas sp. R1-43-08 (79016/12/1)	C4J87_2167	AZF42326.1, C4J87_2167	gene	Non-ribosomal peptide synthetase
Pseudomonas sp. R1-43-08 (79016/12/1)	C4J87_2169	AZF42328.1, C4J87_2169	gene	PvdE, pyoverdine ABC export system, fused ATPase-permease component
Pseudomonas sp. R1-43-08 (79016/12/1)	C4J87_2171	AZF42330.1, C4J87_2171	gene	PvdO, pyoverdine responsive serine/threonine kinase (predicted by OlgaV)
Pseudomonas sp. R1-43-08 (79016/12/1)	C4J87_2172	AZF42331.1, C4J87_2172	gene	Pyoverdin biosynthesis protein PvdN, putative aminotransferase, class V
Pseudomonas sp. R1-43-08 (79016/12/1)	C4J87_2173	AZF42332.1, C4J87_2173	gene	Putative dipeptidase, pyoverdin biosynthesis PvdM
Pseudomonas sp. R1-43-08 (79016/12/1)	C4J87_2174	AZF42333.1, C4J87_2174	gene	Pyoverdine biosynthesis related protein PvdP
Pseudomonas sp. R1-43-08 (79016/12/1)	C4J87_2183	AZF42342.1, C4J87_2183	gene	Transcriptional regulator, LysR family
Pseudomonas sp. R1-43-08 (79016/12/1)	C4J87_2185	AZF42344.1, C4J87_2185	gene	Exoenzyme regulatory protein AepA precursor
Pseudomonas sp. R1-43-08 (79016/12/1)	C4J87_2186	AZF42345.1, C4J87_2186	gene	Nicotinamidase family protein YcaC
Pseudomonas sp. R1-43-08 (79016/12/1)	C4J87_2193	AZF42352.1, C4J87_2193	gene	Tol-Pal system protein TolQ
Pseudomonas sp. R1-43-08 (79016/12/1)	C4J87_2194	AZF42353.1, C4J87_2194	gene	Tol biopolymer transport system, TolR protein
Pseudomonas sp. R1-43-08 (79016/12/1)	C4J87_2204	2.2.1.1, AZF42363.1, C4J87_2204	gene	Transketolase
Pseudomonas sp. R1-43-08 (79016/12/1)	C4J87_2206	AZF42365.1, C4J87_2206	gene	Uncharacterized protein YdcJ
Pseudomonas sp. R1-43-08 (79016/12/1)	C4J87_2208	AZF42367.1, C4J87_2208	gene	SCP-2 sterol transfer family protein
Pseudomonas sp. R1-43-08 (79016/12/1)	C4J87_2209	AZF42368.1, C4J87_2209	gene	Phosphoglycerate mutase family protein
Pseudomonas sp. R1-43-08 (79016/12/1)	C4J87_2210	AZF42369.1, C4J87_2210	gene	putative protease sohB
Pseudomonas sp. R1-43-08 (79016/12/1)	C4J87_2225	AZF42384.1, C4J87_2225	gene	RidA superfamily protein
Pseudomonas sp. R1-43-08 (79016/12/1)	C4J87_2226	AZF42385.1, C4J87_2226	gene	Transcriptional regulator, IclR family
Pseudomonas sp. R1-43-08 (79016/12/1)	C4J87_2227	4.3.1.18, AZF42386.1, C4J87_2227	gene	Putative cryptic D-serine deaminase
Pseudomonas sp. R1-43-08 (79016/12/1)	C4J87_2228	2.7.1.45, AZF42387.1, C4J87_2228	gene	2-dehydro-3-deoxygluconokinase
Pseudomonas sp. R1-43-08 (79016/12/1)	C4J87_2229	5.2.1.8, AZF42388.1, C4J87_2229	gene	Peptidyl-prolyl cis-trans isomerase PpiC
Pseudomonas sp. R1-43-08 (79016/12/1)	C4J87_2230	AZF42389.1, C4J87_2230	gene	Sensory box histidine kinase/response regulator
Pseudomonas sp. R1-43-08 (79016/12/1)	C4J87_2231	6.2.1.16, AZF42390.1, C4J87_2231	gene	Acetoacetyl-CoA synthetase
Pseudomonas sp. R1-43-08 (79016/12/1)	C4J87_2232	1.1.1.30, AZF42391.1, C4J87_2232	gene	D-beta-hydroxybutyrate dehydrogenase
Pseudomonas sp. R1-43-08 (79016/12/1)	C4J87_2233	AZF42392.1, C4J87_2233	gene	D-beta-hydroxybutyrate permease
Pseudomonas sp. R1-43-08 (79016/12/1)	C4J87_2235	AZF42394.1, C4J87_2235	gene	Transcriptional regulator
Pseudomonas sp. R1-43-08 (79016/12/1)	C4J87_2236	AZF42395.1, C4J87_2236	gene	ABC transporter ATP-binding protein yejF
Pseudomonas sp. R1-43-08 (79016/12/1)	C4J87_2237	AZF42396.1, C4J87_2237	gene	Oligopeptide transport system permease protein oppC
Pseudomonas sp. R1-43-08 (79016/12/1)	C4J87_2238	AZF42397.1, C4J87_2238	gene	Oligopeptide transport system permease protein oppB
Pseudomonas sp. R1-43-08 (79016/12/1)	C4J87_2239	AZF42398.1, C4J87_2239	gene	ABC transporter, periplasmic substrate-binding protein yejA
Pseudomonas sp. R1-43-08 (79016/12/1)	C4J87_0023	1.6.5.5, AZF40221.1, C4J87_0023	gene	Quinone oxidoreductase
Pseudomonas sp. R1-43-08 (79016/12/1)	C4J87_2240	5.2.1.8, AZF42399.1, C4J87_2240	gene	Peptidyl-prolyl cis-trans isomerase PpiC
Pseudomonas sp. R1-43-08 (79016/12/1)	C4J87_2242	AZF42401.1, C4J87_2242	gene	Oxidoreductase, aldo/keto reductase family
Pseudomonas sp. R1-43-08 (79016/12/1)	C4J87_2250	AZF42409.1, C4J87_2250	gene	ClpB-like protein
Pseudomonas sp. R1-43-08 (79016/12/1)	C4J87_0230	AZF40421.1, C4J87_0230	gene	hypothetical protein
Pseudomonas sp. R1-43-08 (79016/12/1)	C4J87_0231	AZF40422.1, C4J87_0231	gene	sigma-54-dependent transcriptional regulator
Pseudomonas sp. R1-43-08 (79016/12/1)	C4J87_2272	1.1.1.35, AZF42431.1, C4J87_2272	gene	3-hydroxyacyl-CoA dehydrogenase, FabG4
Pseudomonas sp. R1-43-08 (79016/12/1)	C4J87_2274	2.3.1.16, 2.3.1.9, AZF42433.1, C4J87_2274	gene	3-ketoacyl-CoA thiolase
Pseudomonas sp. R1-43-08 (79016/12/1)	C4J87_2275	6.2.1.3, AZF42434.1, C4J87_2275	gene	Long-chain-fatty-acid--CoA ligase
Pseudomonas sp. R1-43-08 (79016/12/1)	C4J87_2278	AZF42437.1, C4J87_2278	gene	BNR/Asp-box repeat protein
Pseudomonas sp. R1-43-08 (79016/12/1)	C4J87_2279	AZF42438.1, C4J87_2279	gene	Exporter protein, RND family
Pseudomonas sp. R1-43-08 (79016/12/1)	C4J87_0232	AZF40423.1, C4J87_0232	gene	Methionine ABC transporter substrate-binding protein
Pseudomonas sp. R1-43-08 (79016/12/1)	C4J87_2282	AZF42441.1, C4J87_2282	gene	3-carboxymuconate cyclase
Pseudomonas sp. R1-43-08 (79016/12/1)	C4J87_2283	AZF42442.1, C4J87_2283	gene	hypothetical protein
Pseudomonas sp. R1-43-08 (79016/12/1)	C4J87_2284	AZF42443.1, C4J87_2284	gene	Glutathione S-transferase family protein
Pseudomonas sp. R1-43-08 (79016/12/1)	C4J87_2285	AZF42444.1, C4J87_2285	gene	Exonuclease SbcC
Pseudomonas sp. R1-43-08 (79016/12/1)	C4J87_2286	AZF42445.1, C4J87_2286	gene	Exonuclease SbcD
Pseudomonas sp. R1-43-08 (79016/12/1)	C4J87_2288	AZF42447.1, C4J87_2288	gene	BatD
Pseudomonas sp. R1-43-08 (79016/12/1)	C4J87_2289	AZF42448.1, C4J87_2289	gene	BatB
Pseudomonas sp. R1-43-08 (79016/12/1)	C4J87_2290	AZF42449.1, C4J87_2290	gene	BatA protein
Pseudomonas sp. R1-43-08 (79016/12/1)	C4J87_2291	AZF42450.1, C4J87_2291	gene	hypothetical protein
Pseudomonas sp. R1-43-08 (79016/12/1)	C4J87_2292	AZF42451.1, C4J87_2292	gene	hypothetical protein
Pseudomonas sp. R1-43-08 (79016/12/1)	C4J87_2293	AZF42452.1, C4J87_2293	gene	MoxR-like ATPase in aerotolerance operon
Pseudomonas sp. R1-43-08 (79016/12/1)	C4J87_2298	AZF42457.1, C4J87_2298	gene	C4-dicarboxylate transport protein
Pseudomonas sp. R1-43-08 (79016/12/1)	C4J87_2307	AZF42466.1, C4J87_2307	gene	hypothetical protein
Pseudomonas sp. R1-43-08 (79016/12/1)	C4J87_2308	AZF42467.1, C4J87_2308	gene	cell wall degradation protein
Pseudomonas sp. R1-43-08 (79016/12/1)	C4J87_2309	AZF42468.1, C4J87_2309	gene	Sensor histidine kinase
Pseudomonas sp. R1-43-08 (79016/12/1)	C4J87_2310	AZF42469.1, C4J87_2310	gene	Two-component transcriptional response regulator, LuxR family
Pseudomonas sp. R1-43-08 (79016/12/1)	C4J87_2322	AZF42481.1, C4J87_2322	gene	Inositol transport system ATP-binding protein
Pseudomonas sp. R1-43-08 (79016/12/1)	C4J87_2324	AZF42483.1, C4J87_2324	gene	DksA family protein
Pseudomonas sp. R1-43-08 (79016/12/1)	C4J87_2325	AZF42484.1, C4J87_2325	gene	Methyl-accepting chemotaxis protein
Pseudomonas sp. R1-43-08 (79016/12/1)	C4J87_2329	AZF42488.1, C4J87_2329	gene	hypothetical protein
Pseudomonas sp. R1-43-08 (79016/12/1)	C4J87_2330	AZF42489.1, C4J87_2330	gene	putative periplasmic substrate-binding protein
Pseudomonas sp. R1-43-08 (79016/12/1)	C4J87_2331	AZF42490.1, C4J87_2331	gene	hypothetical protein
Pseudomonas sp. R1-43-08 (79016/12/1)	C4J87_2338	AZF42497.1, C4J87_2338	gene	ABC-type nickel/oligopeptides specific transport system, ATPase component
Pseudomonas sp. R1-43-08 (79016/12/1)	C4J87_2339	AZF42498.1, C4J87_2339	gene	ABC transporter periplasmic substrate-binding protein
Pseudomonas sp. R1-43-08 (79016/12/1)	C4J87_0024	1.3.3.3, AZF40222.1, C4J87_0024	gene	Coproporphyrinogen III oxidase, aerobic
Pseudomonas sp. R1-43-08 (79016/12/1)	C4J87_2340	AZF42499.1, C4J87_2340	gene	ABC transporter premease protein
Pseudomonas sp. R1-43-08 (79016/12/1)	C4J87_2341	AZF42500.1, C4J87_2341	gene	ABC transporter periplasmic substrate-binding protein
Pseudomonas sp. R1-43-08 (79016/12/1)	C4J87_2342	AZF42501.1, C4J87_2342	gene	ABC transporter periplasmic substrate-binding protein
Pseudomonas sp. R1-43-08 (79016/12/1)	C4J87_2343	AZF42502.1, C4J87_2343	gene	Membrane-bound lytic murein transglycosylase D
Pseudomonas sp. R1-43-08 (79016/12/1)	C4J87_2344	3.1.2.6, AZF42503.1, C4J87_2344	gene	Hydroxyacylglutathione hydrolase
Pseudomonas sp. R1-43-08 (79016/12/1)	C4J87_2345	AZF42504.1, C4J87_2345	gene	SAM-dependent methyltransferase
Pseudomonas sp. R1-43-08 (79016/12/1)	C4J87_2346	3.1.26.4, AZF42505.1, C4J87_2346	gene	Ribonuclease HI
Pseudomonas sp. R1-43-08 (79016/12/1)	C4J87_2347	2.7.7.7, AZF42506.1, C4J87_2347	gene	DNA polymerase III epsilon subunit
Pseudomonas sp. R1-43-08 (79016/12/1)	C4J87_2348	AZF42507.1, C4J87_2348	gene	Methyl-accepting chemotaxis sensor/transducer protein
Pseudomonas sp. R1-43-08 (79016/12/1)	C4J87_2349	3.6.1.27, AZF42508.1, C4J87_2349	gene	Undecaprenyl-diphosphatase
Pseudomonas sp. R1-43-08 (79016/12/1)	C4J87_0239	AZF40430.1, C4J87_0239	gene	Multidrug efflux system, membrane fusion component TriA
Pseudomonas sp. R1-43-08 (79016/12/1)	C4J87_2351	AZF42510.1, C4J87_2351	gene	hypothetical protein
Pseudomonas sp. R1-43-08 (79016/12/1)	C4J87_2352	AZF42511.1, C4J87_2352	gene	Transcriptional regulator, LysR family
Pseudomonas sp. R1-43-08 (79016/12/1)	C4J87_2353	1.7.1.6, AZF42512.1, C4J87_2353	gene	FMN-dependent NADH-azoreductase
Pseudomonas sp. R1-43-08 (79016/12/1)	C4J87_2354	AZF42513.1, C4J87_2354	gene	putative lipoprotein signal peptide
Pseudomonas sp. R1-43-08 (79016/12/1)	C4J87_2355	AZF42514.1, C4J87_2355	gene	Putative transporter
Pseudomonas sp. R1-43-08 (79016/12/1)	C4J87_2356	AZF42515.1, C4J87_2356	gene	Bis-ABC ATPase YbiT
Pseudomonas sp. R1-43-08 (79016/12/1)	C4J87_0240	AZF40431.1, C4J87_0240	gene	Multidrug efflux system, membrane fusion component TriB
Pseudomonas sp. R1-43-08 (79016/12/1)	C4J87_2366	AZF42525.1, C4J87_2366	gene	Fe(2+)/alpha-ketoglutarate-dependent dioxygenase LpxO
Pseudomonas sp. R1-43-08 (79016/12/1)	C4J87_2367	6.5.1.1, AZF42526.1, C4J87_2367	gene	ATP-dependent DNA ligase, LigD
Pseudomonas sp. R1-43-08 (79016/12/1)	C4J87_0241	AZF40432.1, C4J87_0241	gene	Multidrug efflux system, inner membrane proton/drug antiporter (RND type) TriC
Pseudomonas sp. R1-43-08 (79016/12/1)	C4J87_2370	AZF42529.1, C4J87_2370	gene	Soluble aldose sugar dehydrogenase, PQQ-dependent
Pseudomonas sp. R1-43-08 (79016/12/1)	C4J87_2371	AZF42530.1, C4J87_2371	gene	hypothetical protein
Pseudomonas sp. R1-43-08 (79016/12/1)	C4J87_2372	AZF42531.1, C4J87_2372	gene	Transcriptional regulator, AcrR family
Pseudomonas sp. R1-43-08 (79016/12/1)	C4J87_2373	2.7.8.8, AZF42532.1, C4J87_2373	gene	CDP-diacylglycerol--serine O-phosphatidyltransferase
Pseudomonas sp. R1-43-08 (79016/12/1)	C4J87_2378	AZF42537.1, C4J87_2378	gene	Transcriptional regulator, AraC family
Pseudomonas sp. R1-43-08 (79016/12/1)	C4J87_2380	AZF42539.1, C4J87_2380	gene	Multidrug efflux system, outer membrane factor lipoprotein OprN
Pseudomonas sp. R1-43-08 (79016/12/1)	C4J87_2381	AZF42540.1, C4J87_2381	gene	Multidrug efflux system, inner membrane proton/drug antiporter (RND type) MexF
Pseudomonas sp. R1-43-08 (79016/12/1)	C4J87_2382	AZF42541.1, C4J87_2382	gene	Multidrug efflux system, membrane fusion component MexE
Pseudomonas sp. R1-43-08 (79016/12/1)	C4J87_0243	AZF40434.1, C4J87_0243	gene	Tellurite resistance protein-related protein
Pseudomonas sp. R1-43-08 (79016/12/1)	C4J87_0244	AZF40435.1, C4J87_0244	gene	Methionine ABC transporter permease protein
Pseudomonas sp. R1-43-08 (79016/12/1)	C4J87_0245	AZF40436.1, C4J87_0245	gene	Methionine ABC transporter ATP-binding protein
Pseudomonas sp. R1-43-08 (79016/12/1)	C4J87_2414	AZF42573.1, C4J87_2414	gene	High-affinity branched-chain amino acid transport system permease protein LivH
Pseudomonas sp. R1-43-08 (79016/12/1)	C4J87_2415	AZF42574.1, C4J87_2415	gene	Branched-chain amino acid transport system permease protein LivM
Pseudomonas sp. R1-43-08 (79016/12/1)	C4J87_2416	AZF42575.1, C4J87_2416	gene	Branched-chain amino acid transport ATP-binding protein LivG
Pseudomonas sp. R1-43-08 (79016/12/1)	C4J87_2417	AZF42576.1, C4J87_2417	gene	Branched-chain amino acid transport ATP-binding protein LivF
Pseudomonas sp. R1-43-08 (79016/12/1)	C4J87_2418	1.2.4.1, AZF42577.1, C4J87_2418	gene	Pyruvate dehydrogenase E1 component
Pseudomonas sp. R1-43-08 (79016/12/1)	C4J87_0246	AZF40437.1, C4J87_0246	gene	Methionine ABC transporter substrate-binding protein
Pseudomonas sp. R1-43-08 (79016/12/1)	C4J87_0247	AZF40438.1, C4J87_0247	gene	Coenzyme F420-dependent N5,N10-methylene tetrahydromethanopterin reductase
Pseudomonas sp. R1-43-08 (79016/12/1)	C4J87_2436	AZF42595.1, C4J87_2436	gene	Methyl-accepting chemotaxis sensor/transducer protein
Pseudomonas sp. R1-43-08 (79016/12/1)	C4J87_0025	1.1.1.25, AZF40223.1, C4J87_0025	gene	Shikimate 5-dehydrogenase I alpha
Pseudomonas sp. R1-43-08 (79016/12/1)	C4J87_0248	AZF40439.1, C4J87_0248	gene	Acyl-CoA dehydrogenase
Pseudomonas sp. R1-43-08 (79016/12/1)	C4J87_0249	AZF40440.1, C4J87_0249	gene	Acyl-CoA dehydrogenase
Pseudomonas sp. R1-43-08 (79016/12/1)	C4J87_2455	AZF42614.1, C4J87_2455	gene	cAMP-binding protein
Pseudomonas sp. R1-43-08 (79016/12/1)	C4J87_2461	AZF42620.1, C4J87_2461	gene	ABC transporter, ATP-binding protein
Pseudomonas sp. R1-43-08 (79016/12/1)	C4J87_2468	AZF42627.1, C4J87_2468	gene	sensor histidine kinase
Pseudomonas sp. R1-43-08 (79016/12/1)	C4J87_2469	AZF42628.1, C4J87_2469	gene	Transcriptional regulator MexT
Pseudomonas sp. R1-43-08 (79016/12/1)	C4J87_0251	AZF40442.1, C4J87_0251	gene	L-cystine ABC transporter (wide substrate range), ATP-binding protein YecC
Pseudomonas sp. R1-43-08 (79016/12/1)	C4J87_2470	1.6.5.5, AZF42629.1, C4J87_2470	gene	Quinone oxidoreductase
Pseudomonas sp. R1-43-08 (79016/12/1)	C4J87_2473	5.4.2.2, AZF42632.1, C4J87_2473	gene	Phosphoglucomutase
Pseudomonas sp. R1-43-08 (79016/12/1)	C4J87_2474	AZF42633.1, C4J87_2474	gene	Pirin
Pseudomonas sp. R1-43-08 (79016/12/1)	C4J87_2475	AZF42634.1, C4J87_2475	gene	Putative helicase
Pseudomonas sp. R1-43-08 (79016/12/1)	C4J87_2476	AZF42635.1, C4J87_2476	gene	hypothetical protein
Pseudomonas sp. R1-43-08 (79016/12/1)	C4J87_2477	AZF42636.1, C4J87_2477	gene	Secreted alkaline metalloproteinase
Pseudomonas sp. R1-43-08 (79016/12/1)	C4J87_2479	AZF42638.1, C4J87_2479	gene	Type I secretion system ATPase, ATP-binding component PrtD/AprD
Pseudomonas sp. R1-43-08 (79016/12/1)	C4J87_0252	AZF40443.1, C4J87_0252	gene	L-cystine ABC transporter (wide substrate range), permease protein YecS
Pseudomonas sp. R1-43-08 (79016/12/1)	C4J87_2480	AZF42639.1, C4J87_2480	gene	ABC-type protease exporter, membrane fusion protein family component PrtE/AprE
Pseudomonas sp. R1-43-08 (79016/12/1)	C4J87_2481	AZF42640.1, C4J87_2481	gene	ABC-type protease exporter, outer membrane component PrtF/AprF
Pseudomonas sp. R1-43-08 (79016/12/1)	C4J87_2484	AZF42643.1, C4J87_2484	gene	Lipase
Pseudomonas sp. R1-43-08 (79016/12/1)	C4J87_2486	AZF42645.1, C4J87_2486	gene	hypothetical protein
Pseudomonas sp. R1-43-08 (79016/12/1)	C4J87_2487	AZF42646.1, C4J87_2487	gene	DinG family ATP-dependent helicase
Pseudomonas sp. R1-43-08 (79016/12/1)	C4J87_2488	AZF42647.1, C4J87_2488	gene	hypothetical protein
Pseudomonas sp. R1-43-08 (79016/12/1)	C4J87_2489	AZF42648.1, C4J87_2489	gene	hypothetical protein
Pseudomonas sp. R1-43-08 (79016/12/1)	C4J87_0253	AZF40444.1, C4J87_0253	gene	L-cystine ABC transporter (wide substrate range), substrate-binding protein FliY
Pseudomonas sp. R1-43-08 (79016/12/1)	C4J87_2495	AZF42654.1, C4J87_2495	gene	sodium/hydrogen exchanger family protein
Pseudomonas sp. R1-43-08 (79016/12/1)	C4J87_2499	AZF42658.1, C4J87_2499	gene	D-xylose transport ATP-binding protein XylG
Pseudomonas sp. R1-43-08 (79016/12/1)	C4J87_0254	4.4.1.15, AZF40445.1, C4J87_0254	gene	D-cysteine desulfhydrase
Pseudomonas sp. R1-43-08 (79016/12/1)	C4J87_2504	AZF42663.1, C4J87_2504	gene	Transcriptional regulator, AsnC family
Pseudomonas sp. R1-43-08 (79016/12/1)	C4J87_2505	AZF42664.1, C4J87_2505	gene	Permease of the drug/metabolite transporter (DMT) superfamily
Pseudomonas sp. R1-43-08 (79016/12/1)	C4J87_2506	AZF42665.1, C4J87_2506	gene	putative protease YdcP
Pseudomonas sp. R1-43-08 (79016/12/1)	C4J87_2507	AZF42666.1, C4J87_2507	gene	RidA superfamily protein
Pseudomonas sp. R1-43-08 (79016/12/1)	C4J87_2508	4.1.1.3, AZF42667.1, C4J87_2508	gene	Oxaloacetate decarboxylase
Pseudomonas sp. R1-43-08 (79016/12/1)	C4J87_0256	AZF40447.1, C4J87_0256	gene	High-affinity choline uptake protein BetT
Pseudomonas sp. R1-43-08 (79016/12/1)	C4J87_0257	AZF40448.1, C4J87_0257	gene	L-glyceraldehyde 3-phosphate reductase
Pseudomonas sp. R1-43-08 (79016/12/1)	C4J87_2537	AZF42696.1, C4J87_2537	gene	Methyl-accepting chemotaxis sensor/transducer protein
Pseudomonas sp. R1-43-08 (79016/12/1)	C4J87_0026	AZF40224.1, C4J87_0026	gene	Sulfate permease
Pseudomonas sp. R1-43-08 (79016/12/1)	C4J87_0258	1.14.11.17, AZF40449.1, C4J87_0258	gene	Alpha-ketoglutarate-dependent taurine dioxygenase
Pseudomonas sp. R1-43-08 (79016/12/1)	C4J87_0259	AZF40450.1, C4J87_0259	gene	Taurine transport system permease protein TauC
Pseudomonas sp. R1-43-08 (79016/12/1)	C4J87_2550	AZF42709.1, C4J87_2550	gene	Methyl-accepting chemotaxis sensor/transducer protein
Pseudomonas sp. R1-43-08 (79016/12/1)	C4J87_0260	AZF40451.1, C4J87_0260	gene	Taurine transport ATP-binding protein TauB
Pseudomonas sp. R1-43-08 (79016/12/1)	C4J87_2560	1.1.1.22, AZF42719.1, C4J87_2560	gene	UDP-glucose 6-dehydrogenase
Pseudomonas sp. R1-43-08 (79016/12/1)	C4J87_2563	AZF42722.1, C4J87_2563	gene	Putative transmembrane protein
Pseudomonas sp. R1-43-08 (79016/12/1)	C4J87_2564	3.1.2.4, AZF42723.1, C4J87_2564	gene	3-hydroxyisobutyryl-CoA hydrolase
Pseudomonas sp. R1-43-08 (79016/12/1)	C4J87_2565	1.3.8.1, AZF42724.1, C4J87_2565	gene	Acyl-CoA dehydrogenase
Pseudomonas sp. R1-43-08 (79016/12/1)	C4J87_2566	4.2.1.17, AZF42725.1, C4J87_2566	gene	Enoyl-CoA hydratase
Pseudomonas sp. R1-43-08 (79016/12/1)	C4J87_2567	1.3.8.1, AZF42726.1, C4J87_2567	gene	Acyl-CoA dehydrogenase, short-chain specific
Pseudomonas sp. R1-43-08 (79016/12/1)	C4J87_2568	2.3.1.16, 2.3.1.9, AZF42727.1, C4J87_2568	gene	Acetyl-CoA acetyltransferase
Pseudomonas sp. R1-43-08 (79016/12/1)	C4J87_2569	1.1.1.35, AZF42728.1, C4J87_2569	gene	3-hydroxyacyl-CoA dehydrogenase
Pseudomonas sp. R1-43-08 (79016/12/1)	C4J87_0261	AZF40452.1, C4J87_0261	gene	Taurine-binding periplasmic protein TauA
Pseudomonas sp. R1-43-08 (79016/12/1)	C4J87_2570	AZF42729.1, C4J87_2570	gene	Acyl-CoA synthetase (AMP-forming)/AMP-acid ligase
Pseudomonas sp. R1-43-08 (79016/12/1)	C4J87_2571	AZF42730.1, C4J87_2571	gene	TPR domain protein
Pseudomonas sp. R1-43-08 (79016/12/1)	C4J87_2573	AZF42732.1, C4J87_2573	gene	Sensory box histidine kinase/response regulator
Pseudomonas sp. R1-43-08 (79016/12/1)	C4J87_2574	AZF42733.1, C4J87_2574	gene	Response regulator
Pseudomonas sp. R1-43-08 (79016/12/1)	C4J87_2575	AZF42734.1, C4J87_2575	gene	Two-component system sensor histidine kinase/response regulator hybrid
Pseudomonas sp. R1-43-08 (79016/12/1)	C4J87_2576	3.1.1.61, AZF42735.1, C4J87_2576	gene	Protein-glutamate methylesterase
Pseudomonas sp. R1-43-08 (79016/12/1)	C4J87_2577	AZF42736.1, C4J87_2577	gene	Chemotaxis protein methyltransferase, CheR-like
Pseudomonas sp. R1-43-08 (79016/12/1)	C4J87_2578	AZF42737.1, C4J87_2578	gene	Sensor histidine kinase/response regulator
Pseudomonas sp. R1-43-08 (79016/12/1)	C4J87_2579	AZF42738.1, C4J87_2579	gene	Response regulator
Pseudomonas sp. R1-43-08 (79016/12/1)	C4J87_0262	6.3.2.2, AZF40453.1, C4J87_0262	gene	Glutamate--cysteine ligase
Pseudomonas sp. R1-43-08 (79016/12/1)	C4J87_2581	AZF42740.1, C4J87_2581	gene	putative lipoprotein
Pseudomonas sp. R1-43-08 (79016/12/1)	C4J87_2582	AZF42741.1, C4J87_2582	gene	hypothetical protein
Pseudomonas sp. R1-43-08 (79016/12/1)	C4J87_2587	2.7.1.31, AZF42746.1, C4J87_2587	gene	Glycerate kinase
Pseudomonas sp. R1-43-08 (79016/12/1)	C4J87_2588	AZF42747.1, C4J87_2588	gene	Sugar diacid utilization regulator SdaR
Pseudomonas sp. R1-43-08 (79016/12/1)	C4J87_2589	AZF42748.1, C4J87_2589	gene	D-glycerate transporter (predicted)
Pseudomonas sp. R1-43-08 (79016/12/1)	C4J87_0263	AZF40454.1, C4J87_0263	gene	hypothetical protein
Pseudomonas sp. R1-43-08 (79016/12/1)	C4J87_2592	AZF42751.1, C4J87_2592	gene	Putative oxidoreductase
Pseudomonas sp. R1-43-08 (79016/12/1)	C4J87_2593	AZF42752.1, C4J87_2593	gene	Protein RarD
Pseudomonas sp. R1-43-08 (79016/12/1)	C4J87_2594	1.13.11.27, AZF42753.1, C4J87_2594	gene	4-hydroxyphenylpyruvate dioxygenase
Pseudomonas sp. R1-43-08 (79016/12/1)	C4J87_2597	AZF42756.1, C4J87_2597	gene	transcriptional regulator MvaT, P16 subunit, putative
Pseudomonas sp. R1-43-08 (79016/12/1)	C4J87_2598	AZF42757.1, C4J87_2598	gene	hypothetical protein
Pseudomonas sp. R1-43-08 (79016/12/1)	C4J87_2599	4.4.1.5, AZF42758.1, C4J87_2599	gene	Lactoylglutathione lyase
Pseudomonas sp. R1-43-08 (79016/12/1)	C4J87_0264	AZF40455.1, C4J87_0264	gene	Transcription accessory protein (S1 RNA-binding domain)
Pseudomonas sp. R1-43-08 (79016/12/1)	C4J87_2600	AZF42759.1, C4J87_2600	gene	Alkyl hydroperoxide reductase protein F
Pseudomonas sp. R1-43-08 (79016/12/1)	C4J87_2601	1.11.1.15, AZF42760.1, C4J87_2601	gene	Alkyl hydroperoxide reductase protein C
Pseudomonas sp. R1-43-08 (79016/12/1)	C4J87_2604	1.8.1.7, AZF42763.1, C4J87_2604	gene	Glutathione reductase
Pseudomonas sp. R1-43-08 (79016/12/1)	C4J87_2605	2.7.7.9, AZF42764.1, C4J87_2605	gene	UTP--glucose-1-phosphate uridylyltransferase
Pseudomonas sp. R1-43-08 (79016/12/1)	C4J87_0265	AZF40456.1, C4J87_0265	gene	Two-component system response regulator OmpR
Pseudomonas sp. R1-43-08 (79016/12/1)	C4J87_2613	AZF42772.1, C4J87_2613	gene	hypothetical protein
Pseudomonas sp. R1-43-08 (79016/12/1)	C4J87_2615	1.14.11.33, AZF42774.1, C4J87_2615	gene	Alpha-ketoglutarate-dependent dioxygenase AlkB
Pseudomonas sp. R1-43-08 (79016/12/1)	C4J87_2616	1.3.1.9, AZF42775.1, C4J87_2616	gene	Enoyl-ACP reductase (FMN)
Pseudomonas sp. R1-43-08 (79016/12/1)	C4J87_2617	AZF42776.1, C4J87_2617	gene	Molybdenum ABC transporter, substrate-binding protein ModA
Pseudomonas sp. R1-43-08 (79016/12/1)	C4J87_2618	AZF42777.1, C4J87_2618	gene	Molybdenum ABC transporter permease protein ModB
Pseudomonas sp. R1-43-08 (79016/12/1)	C4J87_2619	AZF42778.1, C4J87_2619	gene	Molybdenum ABC transporter ATP-binding protein ModC
Pseudomonas sp. R1-43-08 (79016/12/1)	C4J87_0266	AZF40457.1, C4J87_0266	gene	Osmolarity sensory histidine kinase EnvZ
Pseudomonas sp. R1-43-08 (79016/12/1)	C4J87_2620	AZF42779.1, C4J87_2620	gene	hypothetical protein
Pseudomonas sp. R1-43-08 (79016/12/1)	C4J87_2621	AZF42780.1, C4J87_2621	gene	Bis-ABC ATPase
Pseudomonas sp. R1-43-08 (79016/12/1)	C4J87_2628	AZF42787.1, C4J87_2628	gene	Arsenic efflux pump protein
Pseudomonas sp. R1-43-08 (79016/12/1)	C4J87_0267	AZF40458.1, C4J87_0267	gene	Ribosomal protein S6--L-glutamate ligase
Pseudomonas sp. R1-43-08 (79016/12/1)	C4J87_0027	AZF40225.1, C4J87_0027	gene	Glycine betaine/L-proline transport substrate-binding protein ProX
Pseudomonas sp. R1-43-08 (79016/12/1)	C4J87_0268	AZF40459.1, C4J87_0268	gene	hypothetical protein
Pseudomonas sp. R1-43-08 (79016/12/1)	C4J87_2645	AZF42803.1, C4J87_2645	gene	heat shock protein A
Pseudomonas sp. R1-43-08 (79016/12/1)	C4J87_2648	AZF42806.1, C4J87_2648	gene	Transcriptional regulator, AraC family
Pseudomonas sp. R1-43-08 (79016/12/1)	C4J87_2650	5.1.1.8, AZF42808.1, C4J87_2650	gene	4-hydroxyproline epimerase
Pseudomonas sp. R1-43-08 (79016/12/1)	C4J87_2652	1.2.1.26, AZF42810.1, C4J87_2652	gene	2,5-dioxovalerate dehydrogenase
Pseudomonas sp. R1-43-08 (79016/12/1)	C4J87_0270	AZF40461.1, C4J87_0270	gene	Ribosome-associated heat shock protein
Pseudomonas sp. R1-43-08 (79016/12/1)	C4J87_2663	AZF42821.1, C4J87_2663	gene	Transporter, LysE family
Pseudomonas sp. R1-43-08 (79016/12/1)	C4J87_2677	AZF42834.1, C4J87_2677	gene	penicillin amidase family protein
Pseudomonas sp. R1-43-08 (79016/12/1)	C4J87_2680	AZF42837.1, C4J87_2680	gene	Fe2+/Zn2+ uptake regulation protein
Pseudomonas sp. R1-43-08 (79016/12/1)	C4J87_0272	AZF40463.1, C4J87_0272	gene	molecular chaperone Hsp33
Pseudomonas sp. R1-43-08 (79016/12/1)	C4J87_2690	AZF42847.1, C4J87_2690	gene	Methyl-accepting chemotaxis sensor/transducer protein
Pseudomonas sp. R1-43-08 (79016/12/1)	C4J87_2692	AZF42849.1, C4J87_2692	gene	Hydrolase, alpha/beta fold family
Pseudomonas sp. R1-43-08 (79016/12/1)	C4J87_2693	1.1.1.95, AZF42850.1, C4J87_2693	gene	D-3-phosphoglycerate dehydrogenase
Pseudomonas sp. R1-43-08 (79016/12/1)	C4J87_2694	2.4.1.21, AZF42851.1, C4J87_2694	gene	Glycogen synthase, ADP-glucose transglucosylase
Pseudomonas sp. R1-43-08 (79016/12/1)	C4J87_2695	3.2.1.141, AZF42852.1, C4J87_2695	gene	Malto-oligosyltrehalose trehalohydrolase
Pseudomonas sp. R1-43-08 (79016/12/1)	C4J87_2696	2.4.1.25, AZF42853.1, C4J87_2696	gene	4-alpha-glucanotransferase (amylomaltase)
Pseudomonas sp. R1-43-08 (79016/12/1)	C4J87_2697	5.4.99.15, AZF42854.1, C4J87_2697	gene	Malto-oligosyltrehalose synthase
Pseudomonas sp. R1-43-08 (79016/12/1)	C4J87_2699	3.2.1.196, AZF42856.1, C4J87_2699	gene	Limit dextrin alpha-1,6-maltotetraose-hydrolase
Pseudomonas sp. R1-43-08 (79016/12/1)	C4J87_0274	4.1.1.49, AZF40465.1, C4J87_0274	gene	Phosphoenolpyruvate carboxykinase (ATP)
Pseudomonas sp. R1-43-08 (79016/12/1)	C4J87_2703	AZF42860.1, C4J87_2703	gene	LmbE-like protein
Pseudomonas sp. R1-43-08 (79016/12/1)	C4J87_2704	AZF42861.1, C4J87_2704	gene	Outer membrane ferripyoverdine receptor
Pseudomonas sp. R1-43-08 (79016/12/1)	C4J87_2706	AZF42863.1, C4J87_2706	gene	Methyl-accepting chemotaxis protein
Pseudomonas sp. R1-43-08 (79016/12/1)	C4J87_2718	1.6.5.2, AZF42875.1, C4J87_2718	gene	Chromate reductase
Pseudomonas sp. R1-43-08 (79016/12/1)	C4J87_0277	4.1.1.49, AZF40468.1, C4J87_0277	gene	Phosphoenolpyruvate carboxykinase (ATP)
Pseudomonas sp. R1-43-08 (79016/12/1)	C4J87_2737	AZF42894.1, C4J87_2737	gene	Transcriptional regulator, AraC family
Pseudomonas sp. R1-43-08 (79016/12/1)	C4J87_2741	AZF42898.1, C4J87_2741	gene	Fosmidomycin resistance protein
Pseudomonas sp. R1-43-08 (79016/12/1)	C4J87_0028	3.1.6.6, AZF40226.1, C4J87_0028	gene	Choline-sulfatase
Pseudomonas sp. R1-43-08 (79016/12/1)	C4J87_2743	AZF42900.1, C4J87_2743	gene	Putative amidase
Pseudomonas sp. R1-43-08 (79016/12/1)	C4J87_2748	3.5.2.6, AZF42905.1, C4J87_2748	gene	Beta-lactamase
Pseudomonas sp. R1-43-08 (79016/12/1)	C4J87_2753	AZF42910.1, C4J87_2753	gene	tRNA-(ms[2]io[6]A)-hydroxylase
Pseudomonas sp. R1-43-08 (79016/12/1)	C4J87_2754	AZF42911.1, C4J87_2754	gene	Universal stress protein family 7
Pseudomonas sp. R1-43-08 (79016/12/1)	C4J87_2755	AZF42912.1, C4J87_2755	gene	hypothetical protein
Pseudomonas sp. R1-43-08 (79016/12/1)	C4J87_2756	4.2.1.3, 4.2.1.99, AZF42913.1, C4J87_2756	gene	Aconitate hydratase 2
Pseudomonas sp. R1-43-08 (79016/12/1)	C4J87_2757	AZF42914.1, C4J87_2757	gene	Serine transporter
Pseudomonas sp. R1-43-08 (79016/12/1)	C4J87_2759	1.1.1.95, AZF42916.1, C4J87_2759	gene	D-3-phosphoglycerate dehydrogenase
Pseudomonas sp. R1-43-08 (79016/12/1)	C4J87_2760	AZF42917.1, C4J87_2760	gene	putative ACYL-COA DEHYDROGENASE FADE36
Pseudomonas sp. R1-43-08 (79016/12/1)	C4J87_2761	AZF42918.1, C4J87_2761	gene	Oxidoreductase, short-chain dehydrogenase/reductase family
Pseudomonas sp. R1-43-08 (79016/12/1)	C4J87_2765	3.4.11.2, AZF42922.1, C4J87_2765	gene	Membrane alanine aminopeptidase N
Pseudomonas sp. R1-43-08 (79016/12/1)	C4J87_2766	AZF42923.1, C4J87_2766	gene	hypothetical protein
Pseudomonas sp. R1-43-08 (79016/12/1)	C4J87_2767	AZF42924.1, C4J87_2767	gene	hypothetical protein
Pseudomonas sp. R1-43-08 (79016/12/1)	C4J87_2769	AZF42926.1, C4J87_2769	gene	Diadenosine tetraphosphatase
Pseudomonas sp. R1-43-08 (79016/12/1)	C4J87_2770	2.7.1.23, AZF42927.1, C4J87_2770	gene	NAD kinase
Pseudomonas sp. R1-43-08 (79016/12/1)	C4J87_2771	AZF42928.1, C4J87_2771	gene	hypothetical protein
Pseudomonas sp. R1-43-08 (79016/12/1)	C4J87_2772	AZF42929.1, C4J87_2772	gene	magnesium chelatase, subunit ChlD
Pseudomonas sp. R1-43-08 (79016/12/1)	C4J87_2773	AZF42930.1, C4J87_2773	gene	magnesium chelatase, subunit ChlI
Pseudomonas sp. R1-43-08 (79016/12/1)	C4J87_2774	AZF42931.1, C4J87_2774	gene	hypothetical protein
Pseudomonas sp. R1-43-08 (79016/12/1)	C4J87_2775	AZF42932.1, C4J87_2775	gene	protein CobW
Pseudomonas sp. R1-43-08 (79016/12/1)	C4J87_2776	AZF42933.1, C4J87_2776	gene	Secreted alkaline metalloproteinase
Pseudomonas sp. R1-43-08 (79016/12/1)	C4J87_2777	AZF42934.1, C4J87_2777	gene	hypothetical protein
Pseudomonas sp. R1-43-08 (79016/12/1)	C4J87_2778	AZF42935.1, C4J87_2778	gene	putative cobalt transporter CbtA
Pseudomonas sp. R1-43-08 (79016/12/1)	C4J87_2780	2.1.1.133, AZF42937.1, C4J87_2780	gene	Precorrin-4 C(11)-methyltransferase
Pseudomonas sp. R1-43-08 (79016/12/1)	C4J87_2781	AZF42938.1, C4J87_2781	gene	NfuA Fe-S protein maturation
Pseudomonas sp. R1-43-08 (79016/12/1)	C4J87_2782	2.1.1.13, AZF42939.1, C4J87_2782	gene	5-methyltetrahydrofolate--homocysteine methyltransferase
Pseudomonas sp. R1-43-08 (79016/12/1)	C4J87_2785	1.8.1.2, AZF42942.1, C4J87_2785	gene	Sulfite reductase [NADPH] hemoprotein beta-component
Pseudomonas sp. R1-43-08 (79016/12/1)	C4J87_2786	AZF42943.1, C4J87_2786	gene	Oxidoreductase
Pseudomonas sp. R1-43-08 (79016/12/1)	C4J87_2788	1.6.5.2, AZF42945.1, C4J87_2788	gene	Chromate reductase
Pseudomonas sp. R1-43-08 (79016/12/1)	C4J87_2789	AZF42946.1, C4J87_2789	gene	hypothetical protein
Pseudomonas sp. R1-43-08 (79016/12/1)	C4J87_2791	AZF42948.1, C4J87_2791	gene	Transcriptional regulator, LysR family
Pseudomonas sp. R1-43-08 (79016/12/1)	C4J87_0283	AZF40474.1, C4J87_0283	gene	ATP-dependent DNA helicase RecS (RecQ family)
Pseudomonas sp. R1-43-08 (79016/12/1)	C4J87_2792	AZF42949.1, C4J87_2792	gene	Streptothricin acetyltransferase
Pseudomonas sp. R1-43-08 (79016/12/1)	C4J87_2795	AZF42952.1, C4J87_2795	gene	Ribosyl nicotinamide transporter, PnuC-like
Pseudomonas sp. R1-43-08 (79016/12/1)	C4J87_2796	2.7.1.22, AZF42953.1, C4J87_2796	gene	Ribosylnicotinamide kinase
Pseudomonas sp. R1-43-08 (79016/12/1)	C4J87_2801	AZF42958.1, C4J87_2801	gene	Organosulfonate utilization protein SsuF
Pseudomonas sp. R1-43-08 (79016/12/1)	C4J87_0284	AZF40475.1, C4J87_0284	gene	putative 4-hydroxybenzoyl-CoA thioesterase
Pseudomonas sp. R1-43-08 (79016/12/1)	C4J87_2805	1.17.4.1, AZF42962.1, C4J87_2805	gene	Ribonucleotide reductase of class Ia (aerobic), beta subunit
Pseudomonas sp. R1-43-08 (79016/12/1)	C4J87_2806	AZF42963.1, C4J87_2806	gene	hypothetical protein
Pseudomonas sp. R1-43-08 (79016/12/1)	C4J87_2807	AZF42964.1, C4J87_2807	gene	putative methyltransferase
Pseudomonas sp. R1-43-08 (79016/12/1)	C4J87_2809	AZF42966.1, C4J87_2809	gene	hypothetical protein
Pseudomonas sp. R1-43-08 (79016/12/1)	C4J87_2810	3.6.1.22, AZF42967.1, C4J87_2810	gene	NADH pyrophosphatase
Pseudomonas sp. R1-43-08 (79016/12/1)	C4J87_2811	AZF42968.1, C4J87_2811	gene	Enoyl-CoA hydratase/isomerase family protein
Pseudomonas sp. R1-43-08 (79016/12/1)	C4J87_0285	AZF40476.1, C4J87_0285	gene	Glycine-rich cell wall structural protein precursor
Pseudomonas sp. R1-43-08 (79016/12/1)	C4J87_2814	AZF42971.1, C4J87_2814	gene	Ribosomal protein S3AE
Pseudomonas sp. R1-43-08 (79016/12/1)	C4J87_2815	AZF42972.1, C4J87_2815	gene	Putative NADPH-quinone reductase
Pseudomonas sp. R1-43-08 (79016/12/1)	C4J87_2818	AZF42975.1, C4J87_2818	gene	Uncharacterized protein, YkwD family
Pseudomonas sp. R1-43-08 (79016/12/1)	C4J87_2819	AZF42976.1, C4J87_2819	gene	Sensory box histidine kinase/response regulator
Pseudomonas sp. R1-43-08 (79016/12/1)	C4J87_2820	2.4.1.18, AZF42977.1, C4J87_2820	gene	1,4-alpha-glucan (glycogen) branching enzyme, GH-13-type
Pseudomonas sp. R1-43-08 (79016/12/1)	C4J87_2821	5.4.99.16, AZF42978.1, C4J87_2821	gene	Trehalose synthase
Pseudomonas sp. R1-43-08 (79016/12/1)	C4J87_0286	AZF40477.1, C4J87_0286	gene	Putative formate dehydrogenase oxidoreductase protein
Pseudomonas sp. R1-43-08 (79016/12/1)	C4J87_2822	3.2.1.1, AZF42979.1, C4J87_2822	gene	Alpha-amylase
Pseudomonas sp. R1-43-08 (79016/12/1)	C4J87_2824	AZF42981.1, C4J87_2824	gene	Mg(2+)-transport-ATPase-associated protein MgtC
Pseudomonas sp. R1-43-08 (79016/12/1)	C4J87_2826	AZF42983.1, C4J87_2826	gene	Transcriptional regulator, GntR family domain
Pseudomonas sp. R1-43-08 (79016/12/1)	C4J87_2827	AZF42984.1, C4J87_2827	gene	Oxidoreductase, short-chain dehydrogenase/reductase family
Pseudomonas sp. R1-43-08 (79016/12/1)	C4J87_2828	3.5.1.2, AZF42985.1, C4J87_2828	gene	Glutaminase
Pseudomonas sp. R1-43-08 (79016/12/1)	C4J87_2830	AZF42987.1, C4J87_2830	gene	Excinuclease ABC subunit A, putative
Pseudomonas sp. R1-43-08 (79016/12/1)	C4J87_2831	AZF42988.1, C4J87_2831	gene	Sensory box histidine kinase/response regulator
Pseudomonas sp. R1-43-08 (79016/12/1)	C4J87_0287	1.17.1.9, AZF40478.1, C4J87_0287	gene	Formate dehydrogenase chain D
Pseudomonas sp. R1-43-08 (79016/12/1)	C4J87_2832	2.7.7.7, AZF42989.1, C4J87_2832	gene	Error-prone DNA polymerase III alpha subunit
Pseudomonas sp. R1-43-08 (79016/12/1)	C4J87_2833	AZF42990.1, C4J87_2833	gene	DNA polymerase IV-like protein ImuB
Pseudomonas sp. R1-43-08 (79016/12/1)	C4J87_2834	AZF42991.1, C4J87_2834	gene	RecA/RadA recombinase
Pseudomonas sp. R1-43-08 (79016/12/1)	C4J87_2835	3.4.21.88, AZF42992.1, C4J87_2835	gene	SOS-response repressor and protease LexA
Pseudomonas sp. R1-43-08 (79016/12/1)	C4J87_2836	AZF42993.1, C4J87_2836	gene	GDP-mannose pyrophosphatase NudK
Pseudomonas sp. R1-43-08 (79016/12/1)	C4J87_2837	AZF42994.1, C4J87_2837	gene	putative exported protein
Pseudomonas sp. R1-43-08 (79016/12/1)	C4J87_0029	AZF40227.1, C4J87_0029	gene	Transcriptional regulator, LysR family
Pseudomonas sp. R1-43-08 (79016/12/1)	C4J87_0288	AZF40479.1, C4J87_0288	gene	putative LysM domain protein YgaU
Pseudomonas sp. R1-43-08 (79016/12/1)	C4J87_0289	AZF40480.1, C4J87_0289	gene	GMP/IMP nucleotidase YrfG
Pseudomonas sp. R1-43-08 (79016/12/1)	C4J87_2853	AZF43010.1, C4J87_2853	gene	Putative monooxygenase
Pseudomonas sp. R1-43-08 (79016/12/1)	C4J87_2854	AZF43011.1, C4J87_2854	gene	RidA superfamily protein
Pseudomonas sp. R1-43-08 (79016/12/1)	C4J87_2855	AZF43012.1, C4J87_2855	gene	hypothetical protein
Pseudomonas sp. R1-43-08 (79016/12/1)	C4J87_2856	3.5.1.16, AZF43013.1, C4J87_2856	gene	Acetylornithine deacetylase
Pseudomonas sp. R1-43-08 (79016/12/1)	C4J87_0290	AZF40481.1, C4J87_0290	gene	ADP compounds hydrolase NudE
Pseudomonas sp. R1-43-08 (79016/12/1)	C4J87_2868	AZF43025.1, C4J87_2868	gene	Mechanosensitive ion channel
Pseudomonas sp. R1-43-08 (79016/12/1)	C4J87_2869	AZF43026.1, C4J87_2869	gene	Pirin
Pseudomonas sp. R1-43-08 (79016/12/1)	C4J87_0291	3.1.3.7, AZF40482.1, C4J87_0291	gene	3'(2'),5'-bisphosphate nucleotidase
Pseudomonas sp. R1-43-08 (79016/12/1)	C4J87_2879	AZF43036.1, C4J87_2879	gene	Two-component response regulator
Pseudomonas sp. R1-43-08 (79016/12/1)	C4J87_0292	AZF40483.1, C4J87_0292	gene	acetyltransferase
Pseudomonas sp. R1-43-08 (79016/12/1)	C4J87_2884	AZF43041.1, C4J87_2884	gene	Aquaporin Z
Pseudomonas sp. R1-43-08 (79016/12/1)	C4J87_0293	AZF40484.1, C4J87_0293	gene	C4-dicarboxylate transport transcriptional regulatory protein
Pseudomonas sp. R1-43-08 (79016/12/1)	C4J87_0294	AZF40485.1, C4J87_0294	gene	C4-dicarboxylate transport sensor protein dctB
Pseudomonas sp. R1-43-08 (79016/12/1)	C4J87_2904	AZF43061.1, C4J87_2904	gene	putative lipoprotein
Pseudomonas sp. R1-43-08 (79016/12/1)	C4J87_2920	AZF43076.1, C4J87_2920	gene	Putative TEGT family carrier/transport protein
Pseudomonas sp. R1-43-08 (79016/12/1)	C4J87_2921	1.3.1.98, AZF43077.1, C4J87_2921	gene	UDP-N-acetylenolpyruvoylglucosamine reductase
Pseudomonas sp. R1-43-08 (79016/12/1)	C4J87_2922	3.1.3.48, AZF43078.1, C4J87_2922	gene	Low molecular weight protein tyrosine phosphatase
Pseudomonas sp. R1-43-08 (79016/12/1)	C4J87_0296	5.1.3.13, AZF40487.1, C4J87_0296	gene	dTDP-4-dehydrorhamnose 3,5-epimerase
Pseudomonas sp. R1-43-08 (79016/12/1)	C4J87_2923	2.7.7.38, AZF43079.1, C4J87_2923	gene	3-deoxy-manno-octulosonate cytidylyltransferase
Pseudomonas sp. R1-43-08 (79016/12/1)	C4J87_2924	AZF43080.1, C4J87_2924	gene	Protein YcaR in KDO2-Lipid A biosynthesis cluster
Pseudomonas sp. R1-43-08 (79016/12/1)	C4J87_2925	2.7.1.130, AZF43081.1, C4J87_2925	gene	Tetraacyldisaccharide 4'-kinase
Pseudomonas sp. R1-43-08 (79016/12/1)	C4J87_2926	AZF43082.1, C4J87_2926	gene	Biopolymer transport protein ExbD/TolR
Pseudomonas sp. R1-43-08 (79016/12/1)	C4J87_2927	AZF43083.1, C4J87_2927	gene	MotA/TolQ/ExbB proton channel family protein
Pseudomonas sp. R1-43-08 (79016/12/1)	C4J87_2928	AZF43084.1, C4J87_2928	gene	DNA internalization-related competence protein ComEC/Rec2
Pseudomonas sp. R1-43-08 (79016/12/1)	C4J87_2929	AZF43085.1, C4J87_2929	gene	hypothetical protein
Pseudomonas sp. R1-43-08 (79016/12/1)	C4J87_2932	2.7.13.3, AZF43088.1, C4J87_2932	gene	Signal transduction histidine-protein kinase BarA
Pseudomonas sp. R1-43-08 (79016/12/1)	C4J87_0297	2.7.7.24, AZF40488.1, C4J87_0297	gene	Glucose-1-phosphate thymidylyltransferase
Pseudomonas sp. R1-43-08 (79016/12/1)	C4J87_2933	1.1.1.28, AZF43089.1, C4J87_2933	gene	D-lactate dehydrogenase
Pseudomonas sp. R1-43-08 (79016/12/1)	C4J87_2934	AZF43090.1, C4J87_2934	gene	hypothetical protein
Pseudomonas sp. R1-43-08 (79016/12/1)	C4J87_2935	AZF43091.1, C4J87_2935	gene	Heat shock protein
Pseudomonas sp. R1-43-08 (79016/12/1)	C4J87_2936	AZF43092.1, C4J87_2936	gene	Thioredoxin
Pseudomonas sp. R1-43-08 (79016/12/1)	C4J87_2937	AZF43093.1, C4J87_2937	gene	Uncharacterized protein YfgD
Pseudomonas sp. R1-43-08 (79016/12/1)	C4J87_2938	AZF43094.1, C4J87_2938	gene	Flavoprotein WrbA
Pseudomonas sp. R1-43-08 (79016/12/1)	C4J87_2939	AZF43095.1, C4J87_2939	gene	hypothetical protein
Pseudomonas sp. R1-43-08 (79016/12/1)	C4J87_2940	3.2.2.20, AZF43096.1, C4J87_2940	gene	DNA-3-methyladenine glycosylase
Pseudomonas sp. R1-43-08 (79016/12/1)	C4J87_2941	AZF43097.1, C4J87_2941	gene	tRNA(Cytosine32)-2-thiocytidine synthetase
Pseudomonas sp. R1-43-08 (79016/12/1)	C4J87_2942	AZF43098.1, C4J87_2942	gene	Inner membrane protein YohC
Pseudomonas sp. R1-43-08 (79016/12/1)	C4J87_0030	AZF40228.1, C4J87_0030	gene	DOPA 4,5-dioxygenase
Pseudomonas sp. R1-43-08 (79016/12/1)	C4J87_0298	4.2.1.46, AZF40489.1, C4J87_0298	gene	dTDP-glucose 4,6-dehydratase
Pseudomonas sp. R1-43-08 (79016/12/1)	C4J87_2943	AZF43099.1, C4J87_2943	gene	Protein SprT
Pseudomonas sp. R1-43-08 (79016/12/1)	C4J87_2944	5.1.99.4, AZF43100.1, C4J87_2944	gene	Alpha-methylacyl-CoA racemase
Pseudomonas sp. R1-43-08 (79016/12/1)	C4J87_2945	AZF43101.1, C4J87_2945	gene	tRNA 5-methylaminomethyl-2-thiouridine synthase subunit TusD
Pseudomonas sp. R1-43-08 (79016/12/1)	C4J87_2946	AZF43102.1, C4J87_2946	gene	tRNA 5-methylaminomethyl-2-thiouridine synthase subunit TusC
Pseudomonas sp. R1-43-08 (79016/12/1)	C4J87_2948	AZF43104.1, C4J87_2948	gene	tRNA 2-thiouridine synthesis protein TusE
Pseudomonas sp. R1-43-08 (79016/12/1)	C4J87_2949	2.4.2.18, AZF43105.1, C4J87_2949	gene	Anthranilate phosphoribosyltransferase like
Pseudomonas sp. R1-43-08 (79016/12/1)	C4J87_2950	2.5.1.18, AZF43106.1, C4J87_2950	gene	Glutathione S-transferase, omega
Pseudomonas sp. R1-43-08 (79016/12/1)	C4J87_2951	1.3.1.76, 2.1.1.107, 4.99.1.4, AZF43107.1, C4J87_2951	gene	Precorrin-2 oxidase
Pseudomonas sp. R1-43-08 (79016/12/1)	C4J87_2952	6.1.1.11, AZF43108.1, C4J87_2952	gene	Seryl-tRNA synthetase
Pseudomonas sp. R1-43-08 (79016/12/1)	C4J87_2953	AZF43109.1, C4J87_2953	gene	CrcB protein
Pseudomonas sp. R1-43-08 (79016/12/1)	C4J87_2954	AZF43110.1, C4J87_2954	gene	Holliday junction DNA helicase
Pseudomonas sp. R1-43-08 (79016/12/1)	C4J87_2955	AZF43111.1, C4J87_2955	gene	Outer membrane lipoprotein carrier protein LolA
Pseudomonas sp. R1-43-08 (79016/12/1)	C4J87_2956	AZF43112.1, C4J87_2956	gene	DNA translocase FtsK
Pseudomonas sp. R1-43-08 (79016/12/1)	C4J87_2957	2.3.2.6, AZF43113.1, C4J87_2957	gene	Leucyl/phenylalanyl-tRNA--protein transferase
Pseudomonas sp. R1-43-08 (79016/12/1)	C4J87_2958	2.3.2.8, AZF43114.1, C4J87_2958	gene	Arginyl-tRNA--protein transferase
Pseudomonas sp. R1-43-08 (79016/12/1)	C4J87_2959	AZF43115.1, C4J87_2959	gene	Translation initiation factor 1
Pseudomonas sp. R1-43-08 (79016/12/1)	C4J87_2960	AZF43116.1, C4J87_2960	gene	ATP-dependent Clp protease ATP-binding subunit ClpA
Pseudomonas sp. R1-43-08 (79016/12/1)	C4J87_2961	AZF43117.1, C4J87_2961	gene	ATP-dependent Clp protease adaptor protein ClpS
Pseudomonas sp. R1-43-08 (79016/12/1)	C4J87_0300	3.5.3.12, AZF40491.1, C4J87_0300	gene	Agmatine deiminase
Pseudomonas sp. R1-43-08 (79016/12/1)	C4J87_2963	1.1.1.42, AZF43119.1, C4J87_2963	gene	Isocitrate dehydrogenase (NADP)
Pseudomonas sp. R1-43-08 (79016/12/1)	C4J87_2964	1.1.1.42, AZF43120.1, C4J87_2964	gene	Isocitrate dehydrogenase (NADP)
Pseudomonas sp. R1-43-08 (79016/12/1)	C4J87_2965	AZF43121.1, C4J87_2965	gene	Nudix-like NDP and NTP phosphohydrolase NudJ
Pseudomonas sp. R1-43-08 (79016/12/1)	C4J87_2966	2.8.1.13, AZF43122.1, C4J87_2966	gene	tRNA-specific 2-thiouridylase MnmA
Pseudomonas sp. R1-43-08 (79016/12/1)	C4J87_2967	AZF43123.1, C4J87_2967	gene	High frequency lysogenization protein HflD
Pseudomonas sp. R1-43-08 (79016/12/1)	C4J87_2968	4.3.2.2, AZF43124.1, C4J87_2968	gene	Adenylosuccinate lyase
Pseudomonas sp. R1-43-08 (79016/12/1)	C4J87_2969	AZF43125.1, C4J87_2969	gene	hypothetical protein
Pseudomonas sp. R1-43-08 (79016/12/1)	C4J87_2970	AZF43126.1, C4J87_2970	gene	GNAT family acetyltransferase YjcF
Pseudomonas sp. R1-43-08 (79016/12/1)	C4J87_2971	AZF43127.1, C4J87_2971	gene	Type II and III secretion system family protein
Pseudomonas sp. R1-43-08 (79016/12/1)	C4J87_2972	4.1.3.1, AZF43128.1, C4J87_2972	gene	Isocitrate lyase
Pseudomonas sp. R1-43-08 (79016/12/1)	C4J87_2973	1.6.5.3, AZF43129.1, C4J87_2973	gene	NADH ubiquinone oxidoreductase chain A
Pseudomonas sp. R1-43-08 (79016/12/1)	C4J87_2974	1.6.5.3, AZF43130.1, C4J87_2974	gene	NADH-ubiquinone oxidoreductase chain B
Pseudomonas sp. R1-43-08 (79016/12/1)	C4J87_2975	1.6.5.3, AZF43131.1, C4J87_2975	gene	NADH-ubiquinone oxidoreductase chain C
Pseudomonas sp. R1-43-08 (79016/12/1)	C4J87_2976	1.6.5.3, AZF43132.1, C4J87_2976	gene	NADH-ubiquinone oxidoreductase chain E
Pseudomonas sp. R1-43-08 (79016/12/1)	C4J87_2977	1.6.5.3, AZF43133.1, C4J87_2977	gene	NADH-ubiquinone oxidoreductase chain F
Pseudomonas sp. R1-43-08 (79016/12/1)	C4J87_2978	1.6.5.3, AZF43134.1, C4J87_2978	gene	NADH-ubiquinone oxidoreductase chain G
Pseudomonas sp. R1-43-08 (79016/12/1)	C4J87_2979	1.6.5.3, AZF43135.1, C4J87_2979	gene	NADH-ubiquinone oxidoreductase chain H
Pseudomonas sp. R1-43-08 (79016/12/1)	C4J87_2980	1.6.5.3, AZF43136.1, C4J87_2980	gene	NADH-ubiquinone oxidoreductase chain I
Pseudomonas sp. R1-43-08 (79016/12/1)	C4J87_2981	1.6.5.3, AZF43137.1, C4J87_2981	gene	NADH-ubiquinone oxidoreductase chain J
Pseudomonas sp. R1-43-08 (79016/12/1)	C4J87_2982	1.6.5.3, AZF43138.1, C4J87_2982	gene	NADH-ubiquinone oxidoreductase chain K
Pseudomonas sp. R1-43-08 (79016/12/1)	C4J87_0302	AZF40493.1, C4J87_0302	gene	Outer membrane low permeability porin OccD6/OprQ
Pseudomonas sp. R1-43-08 (79016/12/1)	C4J87_2983	1.6.5.3, AZF43139.1, C4J87_2983	gene	NADH-ubiquinone oxidoreductase chain L
Pseudomonas sp. R1-43-08 (79016/12/1)	C4J87_2984	1.6.5.3, AZF43140.1, C4J87_2984	gene	NADH-ubiquinone oxidoreductase chain M
Pseudomonas sp. R1-43-08 (79016/12/1)	C4J87_2985	1.6.5.3, AZF43141.1, C4J87_2985	gene	NADH-ubiquinone oxidoreductase chain N
Pseudomonas sp. R1-43-08 (79016/12/1)	C4J87_2995	AZF43151.1, C4J87_2995	gene	putative dye-decolorizing peroxidase (DyP), YfeX-like subgroup
Pseudomonas sp. R1-43-08 (79016/12/1)	C4J87_2996	AZF43152.1, C4J87_2996	gene	Glyceraldehyde-3-phosphate dehydrogenase, putative
Pseudomonas sp. R1-43-08 (79016/12/1)	C4J87_0304	AZF40495.1, C4J87_0304	gene	Oxidoreductase, short-chain dehydrogenase/reductase family
Pseudomonas sp. R1-43-08 (79016/12/1)	C4J87_3004	AZF43160.1, C4J87_3004	gene	hypothetical protein
Pseudomonas sp. R1-43-08 (79016/12/1)	C4J87_3011	AZF43167.1, C4J87_3011	gene	Coenzyme F420-dependent N5,N10-methylene tetrahydromethanopterin reductase
Pseudomonas sp. R1-43-08 (79016/12/1)	C4J87_0305	AZF40496.1, C4J87_0305	gene	N-ethylmaleimide reductase
Pseudomonas sp. R1-43-08 (79016/12/1)	C4J87_3015	AZF43171.1, C4J87_3015	gene	Transcriptional regulator, Cro/CI family
Pseudomonas sp. R1-43-08 (79016/12/1)	C4J87_3016	AZF43172.1, C4J87_3016	gene	Permease of the drug/metabolite transporter (DMT) superfamily
Pseudomonas sp. R1-43-08 (79016/12/1)	C4J87_3018	AZF43174.1, C4J87_3018	gene	Na(+) H(+) antiporter subunit C
Pseudomonas sp. R1-43-08 (79016/12/1)	C4J87_3019	AZF43175.1, C4J87_3019	gene	Na(+) H(+) antiporter subunit D
Pseudomonas sp. R1-43-08 (79016/12/1)	C4J87_3020	AZF43176.1, C4J87_3020	gene	Na(+) H(+) antiporter subunit E
Pseudomonas sp. R1-43-08 (79016/12/1)	C4J87_3021	AZF43177.1, C4J87_3021	gene	Na(+) H(+) antiporter subunit F
Pseudomonas sp. R1-43-08 (79016/12/1)	C4J87_3022	AZF43178.1, C4J87_3022	gene	Na(+) H(+) antiporter subunit G
Pseudomonas sp. R1-43-08 (79016/12/1)	C4J87_0306	AZF40497.1, C4J87_0306	gene	Transcriptional regulator, AcrR family
Pseudomonas sp. R1-43-08 (79016/12/1)	C4J87_3030	6.1.1.16, AZF43186.1, C4J87_3030	gene	Cysteinyl-tRNA synthetase
Pseudomonas sp. R1-43-08 (79016/12/1)	C4J87_3031	6.1.1.18, AZF43187.1, C4J87_3031	gene	Glutaminyl-tRNA synthetase
Pseudomonas sp. R1-43-08 (79016/12/1)	C4J87_3032	5.2.1.8, AZF43188.1, C4J87_3032	gene	Peptidyl-prolyl cis-trans isomerase PpiB
Pseudomonas sp. R1-43-08 (79016/12/1)	C4J87_3033	3.6.1.54, AZF43189.1, C4J87_3033	gene	UDP-2,3-diacylglucosamine diphosphatase
Pseudomonas sp. R1-43-08 (79016/12/1)	C4J87_3034	AZF43190.1, C4J87_3034	gene	Multidrug efflux system EmrAB-OMF, inner-membrane proton/drug antiporter EmrB (MFS type)
Pseudomonas sp. R1-43-08 (79016/12/1)	C4J87_3035	AZF43191.1, C4J87_3035	gene	Multidrug efflux system EmrAB-OMF, membrane fusion component EmrA
Pseudomonas sp. R1-43-08 (79016/12/1)	C4J87_3036	AZF43192.1, C4J87_3036	gene	Outer membrane factor (OMF) lipoprotein associated wth EmrAB-OMF efflux system
Pseudomonas sp. R1-43-08 (79016/12/1)	C4J87_3037	AZF43193.1, C4J87_3037	gene	Transcriptional regulator, MarR family
Pseudomonas sp. R1-43-08 (79016/12/1)	C4J87_3039	AZF43195.1, C4J87_3039	gene	Inner membrane component of TAM transport system
Pseudomonas sp. R1-43-08 (79016/12/1)	C4J87_3040	AZF43196.1, C4J87_3040	gene	Outer membrane component of TAM transport system
Pseudomonas sp. R1-43-08 (79016/12/1)	C4J87_3041	AZF43197.1, C4J87_3041	gene	acetyltransferase
Pseudomonas sp. R1-43-08 (79016/12/1)	C4J87_3042	3.1.11.2, AZF43198.1, C4J87_3042	gene	Exodeoxyribonuclease III
Pseudomonas sp. R1-43-08 (79016/12/1)	C4J87_0004	5.99.1.3, AZF40202.1, C4J87_0004	gene	DNA gyrase subunit B
Pseudomonas sp. R1-43-08 (79016/12/1)	C4J87_3043	AZF43199.1, C4J87_3043	gene	Phosphate-binding protein
Pseudomonas sp. R1-43-08 (79016/12/1)	C4J87_3044	AZF43200.1, C4J87_3044	gene	Acyl-CoA dehydrogenase
Pseudomonas sp. R1-43-08 (79016/12/1)	C4J87_3045	AZF43201.1, C4J87_3045	gene	Transcriptional regulator, LysR family
Pseudomonas sp. R1-43-08 (79016/12/1)	C4J87_3046	AZF43202.1, C4J87_3046	gene	putative transcriptional regulator LiuR of leucine degradation pathway, MerR family
Pseudomonas sp. R1-43-08 (79016/12/1)	C4J87_3047	4.1.3.4, AZF43203.1, C4J87_3047	gene	Hydroxymethylglutaryl-CoA lyase
Pseudomonas sp. R1-43-08 (79016/12/1)	C4J87_3048	6.2.1.16, AZF43204.1, C4J87_3048	gene	Acetoacetyl-CoA synthetase (leucine)
Pseudomonas sp. R1-43-08 (79016/12/1)	C4J87_3049	1.3.8.4, AZF43205.1, C4J87_3049	gene	Isovaleryl-CoA dehydrogenase
Pseudomonas sp. R1-43-08 (79016/12/1)	C4J87_3050	6.4.1.4, AZF43206.1, C4J87_3050	gene	Methylcrotonyl-CoA carboxylase carboxyl transferase subunit
Pseudomonas sp. R1-43-08 (79016/12/1)	C4J87_3051	4.2.1.18, AZF43207.1, C4J87_3051	gene	Methylglutaconyl-CoA hydratase
Pseudomonas sp. R1-43-08 (79016/12/1)	C4J87_3052	6.4.1.4, AZF43208.1, C4J87_3052	gene	Methylcrotonyl-CoA carboxylase biotin-containing subunit
Pseudomonas sp. R1-43-08 (79016/12/1)	C4J87_3053	AZF43209.1, C4J87_3053	gene	cI
Pseudomonas sp. R1-43-08 (79016/12/1)	C4J87_3056	AZF43212.1, C4J87_3056	gene	Zinc carboxypeptidase domain protein
Pseudomonas sp. R1-43-08 (79016/12/1)	C4J87_3057	AZF43213.1, C4J87_3057	gene	Cytochrome b561
Pseudomonas sp. R1-43-08 (79016/12/1)	C4J87_3058	AZF43214.1, C4J87_3058	gene	Catalase-like heme-binding protein
Pseudomonas sp. R1-43-08 (79016/12/1)	C4J87_3059	AZF43215.1, C4J87_3059	gene	RNA polymerase sigma-54 factor RpoN
Pseudomonas sp. R1-43-08 (79016/12/1)	C4J87_3062	AZF43218.1, C4J87_3062	gene	Serine/threonine protein kinase
Pseudomonas sp. R1-43-08 (79016/12/1)	C4J87_3063	AZF43219.1, C4J87_3063	gene	YebC-like protein
Pseudomonas sp. R1-43-08 (79016/12/1)	C4J87_3067	AZF43223.1, C4J87_3067	gene	Cytochrome b561
Pseudomonas sp. R1-43-08 (79016/12/1)	C4J87_3068	AZF43224.1, C4J87_3068	gene	pyridoxal phosphate-dependent deaminase, putative
Pseudomonas sp. R1-43-08 (79016/12/1)	C4J87_3069	1.3.1.34, AZF43225.1, C4J87_3069	gene	2,4-dienoyl-CoA reductase (NADPH)
Pseudomonas sp. R1-43-08 (79016/12/1)	C4J87_3070	AZF43226.1, C4J87_3070	gene	Hydrolase, carbon-nitrogen family
Pseudomonas sp. R1-43-08 (79016/12/1)	C4J87_3071	AZF43227.1, C4J87_3071	gene	Transcriptional regulator, AraC family
Pseudomonas sp. R1-43-08 (79016/12/1)	C4J87_3074	1.2.4.1, AZF43230.1, C4J87_3074	gene	Pyruvate dehydrogenase E1 component
Pseudomonas sp. R1-43-08 (79016/12/1)	C4J87_3075	AZF43231.1, C4J87_3075	gene	putative lipoprotein
Pseudomonas sp. R1-43-08 (79016/12/1)	C4J87_3077	5.2.1.8, AZF43233.1, C4J87_3077	gene	Peptidyl-prolyl cis-trans isomerase PpiD
Pseudomonas sp. R1-43-08 (79016/12/1)	C4J87_3079	3.4.21.53, AZF43235.1, C4J87_3079	gene	ATP-dependent protease La Type I
Pseudomonas sp. R1-43-08 (79016/12/1)	C4J87_3080	AZF43236.1, C4J87_3080	gene	ATP-dependent Clp protease ATP-binding subunit ClpX
Pseudomonas sp. R1-43-08 (79016/12/1)	C4J87_3081	3.4.21.92, AZF43237.1, C4J87_3081	gene	ATP-dependent Clp protease proteolytic subunit
Pseudomonas sp. R1-43-08 (79016/12/1)	C4J87_3082	5.2.1.8, AZF43238.1, C4J87_3082	gene	Cell division trigger factor
Pseudomonas sp. R1-43-08 (79016/12/1)	C4J87_3087	1.5.1.5, 3.5.4.9, AZF43239.1, C4J87_3087	gene	Methenyltetrahydrofolate cyclohydrolase
Pseudomonas sp. R1-43-08 (79016/12/1)	C4J87_3088	AZF43240.1, C4J87_3088	gene	Murein-DD-endopeptidase
Pseudomonas sp. R1-43-08 (79016/12/1)	C4J87_3089	1.4.1.13, AZF43241.1, C4J87_3089	gene	Glutamate synthase [NADPH] large chain
Pseudomonas sp. R1-43-08 (79016/12/1)	C4J87_3095	3.5.1.6, AZF43247.1, C4J87_3095	gene	Beta-ureidopropionase
Pseudomonas sp. R1-43-08 (79016/12/1)	C4J87_3096	AZF43248.1, C4J87_3096	gene	Cytosine/purine/uracil/thiamine/allantoin permease family protein
Pseudomonas sp. R1-43-08 (79016/12/1)	C4J87_3097	3.5.2.2, AZF43249.1, C4J87_3097	gene	Dihydropyrimidinase
Pseudomonas sp. R1-43-08 (79016/12/1)	C4J87_3098	1.3.1.1, AZF43250.1, C4J87_3098	gene	NAD-dependent dihydropyrimidine dehydrogenase subunit PreT
Pseudomonas sp. R1-43-08 (79016/12/1)	C4J87_3099	1.3.1.1, AZF43251.1, C4J87_3099	gene	NAD-dependent dihydropyrimidine dehydrogenase subunit PreA
Pseudomonas sp. R1-43-08 (79016/12/1)	C4J87_3100	AZF43252.1, C4J87_3100	gene	Transcriptional regulator of pyrimidine catabolism (TetR family)
Pseudomonas sp. R1-43-08 (79016/12/1)	C4J87_3103	AZF43255.1, C4J87_3103	gene	Outer membrane low permeability porin, OprD family
Pseudomonas sp. R1-43-08 (79016/12/1)	C4J87_3116	AZF43268.1, C4J87_3116	gene	Transcriptional regulator, AsnC family
Pseudomonas sp. R1-43-08 (79016/12/1)	C4J87_3117	1.2.4.4, AZF43269.1, C4J87_3117	gene	Branched-chain alpha-keto acid dehydrogenase, E1 component, alpha subunit
Pseudomonas sp. R1-43-08 (79016/12/1)	C4J87_3118	1.2.4.4, AZF43270.1, C4J87_3118	gene	Branched-chain alpha-keto acid dehydrogenase, E1 component, beta subunit
Pseudomonas sp. R1-43-08 (79016/12/1)	C4J87_3119	2.3.1.168, AZF43271.1, C4J87_3119	gene	Dihydrolipoamide acyltransferase component of branched-chain alpha-keto acid dehydrogenase complex
Pseudomonas sp. R1-43-08 (79016/12/1)	C4J87_3120	1.8.1.4, AZF43272.1, C4J87_3120	gene	Dihydrolipoamide dehydrogenase of branched-chain alpha-keto acid dehydrogenase
Pseudomonas sp. R1-43-08 (79016/12/1)	C4J87_3121	2.6.1.42, AZF43273.1, C4J87_3121	gene	Branched-chain amino acid aminotransferase
Pseudomonas sp. R1-43-08 (79016/12/1)	C4J87_3125	AZF43277.1, C4J87_3125	gene	L-ornithine 5-monooxygenase, PvdA of pyoverdin biosynthesis
Pseudomonas sp. R1-43-08 (79016/12/1)	C4J87_3126	AZF43278.1, C4J87_3126	gene	Sigma-70 factor FpvI (ECF subfamily)
Pseudomonas sp. R1-43-08 (79016/12/1)	C4J87_3127	AZF43279.1, C4J87_3127	gene	Macrolide-specific efflux protein MacA
Pseudomonas sp. R1-43-08 (79016/12/1)	C4J87_3128	AZF43280.1, C4J87_3128	gene	Macrolide export ATP-binding/permease protein MacB
Pseudomonas sp. R1-43-08 (79016/12/1)	C4J87_3129	AZF43281.1, C4J87_3129	gene	Efflux transport system, outer membrane factor (OMF) lipoprotein
Pseudomonas sp. R1-43-08 (79016/12/1)	C4J87_3137	3.5.1.6, AZF43289.1, C4J87_3137	gene	Beta-ureidopropionase
Pseudomonas sp. R1-43-08 (79016/12/1)	C4J87_3139	AZF43291.1, C4J87_3139	gene	LysR family transcriptional regulator HdfR
Pseudomonas sp. R1-43-08 (79016/12/1)	C4J87_3145	AZF43297.1, C4J87_3145	gene	D-xylose transport ATP-binding protein XylG
Pseudomonas sp. R1-43-08 (79016/12/1)	C4J87_3148	AZF43300.1, C4J87_3148	gene	AttH component of AttEFGH ABC transport system
Pseudomonas sp. R1-43-08 (79016/12/1)	C4J87_3149	AZF43301.1, C4J87_3149	gene	AttF component of AttEFGH ABC transport system
Pseudomonas sp. R1-43-08 (79016/12/1)	C4J87_3150	AZF43302.1, C4J87_3150	gene	AttE component of AttEFGH ABC transport system
Pseudomonas sp. R1-43-08 (79016/12/1)	C4J87_3158	AZF43310.1, C4J87_3158	gene	putative iron-sulfur binding protein
Pseudomonas sp. R1-43-08 (79016/12/1)	C4J87_3170	AZF43322.1, C4J87_3170	gene	Glutamine ABC transporter, ATP-binding protein GlnQ
Pseudomonas sp. R1-43-08 (79016/12/1)	C4J87_0322	AZF40512.1, C4J87_0322	gene	SAM-dependent methyltransferase
Pseudomonas sp. R1-43-08 (79016/12/1)	C4J87_3183	AZF43335.1, C4J87_3183	gene	General secretion pathway protein E
Pseudomonas sp. R1-43-08 (79016/12/1)	C4J87_0323	AZF40513.1, C4J87_0323	gene	Amino acid ABC transporter, permease protein
Pseudomonas sp. R1-43-08 (79016/12/1)	C4J87_0324	AZF40514.1, C4J87_0324	gene	Amino acid ABC transporter, permease protein
Pseudomonas sp. R1-43-08 (79016/12/1)	C4J87_0325	AZF40515.1, C4J87_0325	gene	Amino acid ABC transporter, substrate-binding protein
Pseudomonas sp. R1-43-08 (79016/12/1)	C4J87_3209	AZF43361.1, C4J87_3209	gene	Efflux transport system, outer membrane factor (OMF) lipoprotein
Pseudomonas sp. R1-43-08 (79016/12/1)	C4J87_0326	AZF40516.1, C4J87_0326	gene	Histidine ABC transporter, ATP-binding protein HisP
Pseudomonas sp. R1-43-08 (79016/12/1)	C4J87_3224	1.2.1.3, AZF43376.1, C4J87_3224	gene	Aldehyde dehydrogenase
Pseudomonas sp. R1-43-08 (79016/12/1)	C4J87_0327	AZF40517.1, C4J87_0327	gene	gamma-aminobutyrate (GABA) permease
Pseudomonas sp. R1-43-08 (79016/12/1)	C4J87_3251	AZF43403.1, C4J87_3251	gene	Glutathione-regulated potassium-efflux system protein KefC
Pseudomonas sp. R1-43-08 (79016/12/1)	C4J87_3256	1.8.1.7, AZF43408.1, C4J87_3256	gene	Glutathione reductase
Pseudomonas sp. R1-43-08 (79016/12/1)	C4J87_3260	AZF43411.1, C4J87_3260	gene	Transcriptional regulator, MerR family
Pseudomonas sp. R1-43-08 (79016/12/1)	C4J87_3261	AZF43412.1, C4J87_3261	gene	Integration host factor alpha subunit
Pseudomonas sp. R1-43-08 (79016/12/1)	C4J87_3262	6.1.1.20, AZF43413.1, C4J87_3262	gene	Phenylalanyl-tRNA synthetase beta chain
Pseudomonas sp. R1-43-08 (79016/12/1)	C4J87_3263	6.1.1.20, AZF43414.1, C4J87_3263	gene	Phenylalanyl-tRNA synthetase alpha chain
Pseudomonas sp. R1-43-08 (79016/12/1)	C4J87_3266	AZF43417.1, C4J87_3266	gene	Translation initiation factor 3
Pseudomonas sp. R1-43-08 (79016/12/1)	C4J87_3267	6.1.1.3, AZF43418.1, C4J87_3267	gene	Threonyl-tRNA synthetase
Pseudomonas sp. R1-43-08 (79016/12/1)	C4J87_0332	AZF40521.1, C4J87_0332	gene	putative Fe(2+)-trafficking protein YggX
Pseudomonas sp. R1-43-08 (79016/12/1)	C4J87_3269	AZF43420.1, C4J87_3269	gene	Cold shock protein of CSP family
Pseudomonas sp. R1-43-08 (79016/12/1)	C4J87_3270	AZF43421.1, C4J87_3270	gene	putative lipoprotein
Pseudomonas sp. R1-43-08 (79016/12/1)	C4J87_3271	AZF43422.1, C4J87_3271	gene	hypothetical protein
Pseudomonas sp. R1-43-08 (79016/12/1)	C4J87_3273	3.2.2.1, AZF43424.1, C4J87_3273	gene	Inosine-uridine preferring nucleoside hydrolase
Pseudomonas sp. R1-43-08 (79016/12/1)	C4J87_3274	AZF43425.1, C4J87_3274	gene	Ribose ABC transport system, high affinity permease RbsD
Pseudomonas sp. R1-43-08 (79016/12/1)	C4J87_3275	2.7.1.15, AZF43426.1, C4J87_3275	gene	Ribokinase
Pseudomonas sp. R1-43-08 (79016/12/1)	C4J87_3276	AZF43427.1, C4J87_3276	gene	Ribose operon repressor
Pseudomonas sp. R1-43-08 (79016/12/1)	C4J87_3277	AZF43428.1, C4J87_3277	gene	Ribose ABC transport system, permease protein RbsC
Pseudomonas sp. R1-43-08 (79016/12/1)	C4J87_0333	AZF40522.1, C4J87_0333	gene	A/G-specific adenine glycosylase
Pseudomonas sp. R1-43-08 (79016/12/1)	C4J87_3278	AZF43429.1, C4J87_3278	gene	Ribose ABC transport system, ATP-binding protein RbsA
Pseudomonas sp. R1-43-08 (79016/12/1)	C4J87_3279	AZF43430.1, C4J87_3279	gene	Ribose ABC transport system, periplasmic ribose-binding protein RbsB
Pseudomonas sp. R1-43-08 (79016/12/1)	C4J87_3281	AZF43432.1, C4J87_3281	gene	hypothetical protein
Pseudomonas sp. R1-43-08 (79016/12/1)	C4J87_3282	3.1.21.1, AZF43433.1, C4J87_3282	gene	Endonuclease I precursor
Pseudomonas sp. R1-43-08 (79016/12/1)	C4J87_3284	AZF43435.1, C4J87_3284	gene	Carbon storage regulator
Pseudomonas sp. R1-43-08 (79016/12/1)	C4J87_0334	AZF40523.1, C4J87_0334	gene	A/G-specific adenine glycosylase
Pseudomonas sp. R1-43-08 (79016/12/1)	C4J87_3299	AZF43449.1, C4J87_3299	gene	Gamma-glutamyl-putrescine oxidase
Pseudomonas sp. R1-43-08 (79016/12/1)	C4J87_3303	AZF43450.1, C4J87_3303	gene	Oxidoreductase, short-chain dehydrogenase/reductase family
Pseudomonas sp. R1-43-08 (79016/12/1)	C4J87_3304	2.5.1.48, 2.5.1.49, AZF43451.1, C4J87_3304	gene	O-acetylhomoserine sulfhydrylase
Pseudomonas sp. R1-43-08 (79016/12/1)	C4J87_3305	2.4.2.14, AZF43452.1, C4J87_3305	gene	Amidophosphoribosyltransferase
Pseudomonas sp. R1-43-08 (79016/12/1)	C4J87_3306	AZF43453.1, C4J87_3306	gene	Colicin V production protein
Pseudomonas sp. R1-43-08 (79016/12/1)	C4J87_3308	AZF43455.1, C4J87_3308	gene	Septum-associated cell division protein DedD
Pseudomonas sp. R1-43-08 (79016/12/1)	C4J87_3309	6.3.2.12, 6.3.2.17, AZF43456.1, C4J87_3309	gene	Dihydrofolate synthase
Pseudomonas sp. R1-43-08 (79016/12/1)	C4J87_3310	6.4.1.2, AZF43457.1, C4J87_3310	gene	Acetyl-coenzyme A carboxyl transferase beta chain
Pseudomonas sp. R1-43-08 (79016/12/1)	C4J87_3311	5.3.1.24, AZF43458.1, C4J87_3311	gene	Phosphoribosylanthranilate isomerase
Pseudomonas sp. R1-43-08 (79016/12/1)	C4J87_0336	AZF40525.1, C4J87_0336	gene	Oxalate/formate antiporter
Pseudomonas sp. R1-43-08 (79016/12/1)	C4J87_3312	5.4.99.12, AZF43459.1, C4J87_3312	gene	tRNA pseudouridine(38-40) synthase
Pseudomonas sp. R1-43-08 (79016/12/1)	C4J87_3313	AZF43460.1, C4J87_3313	gene	putative type IV pilus assembly FimV-related transmembrane protein
Pseudomonas sp. R1-43-08 (79016/12/1)	C4J87_3314	1.2.1.11, AZF43461.1, C4J87_3314	gene	Aspartate-semialdehyde dehydrogenase
Pseudomonas sp. R1-43-08 (79016/12/1)	C4J87_3315	1.2.1.11, AZF43462.1, C4J87_3315	gene	Aspartate-semialdehyde dehydrogenase
Pseudomonas sp. R1-43-08 (79016/12/1)	C4J87_3316	1.1.1.85, AZF43463.1, C4J87_3316	gene	3-isopropylmalate dehydrogenase
Pseudomonas sp. R1-43-08 (79016/12/1)	C4J87_3318	4.2.1.33, AZF43465.1, C4J87_3318	gene	3-isopropylmalate dehydratase small subunit
Pseudomonas sp. R1-43-08 (79016/12/1)	C4J87_3319	4.2.1.33, AZF43466.1, C4J87_3319	gene	3-isopropylmalate dehydratase large subunit
Pseudomonas sp. R1-43-08 (79016/12/1)	C4J87_3320	AZF43467.1, C4J87_3320	gene	Cys regulon transcriptional activator CysB
Pseudomonas sp. R1-43-08 (79016/12/1)	C4J87_3321	AZF43468.1, C4J87_3321	gene	Sensory box/GGDEF family protein
Pseudomonas sp. R1-43-08 (79016/12/1)	C4J87_0337	4.2.1.19, AZF40526.1, C4J87_0337	gene	Imidazoleglycerol-phosphate dehydratase
Pseudomonas sp. R1-43-08 (79016/12/1)	C4J87_3324	AZF43471.1, C4J87_3324	gene	tRNA-dihydrouridine(16) synthase
Pseudomonas sp. R1-43-08 (79016/12/1)	C4J87_3325	AZF43472.1, C4J87_3325	gene	4-hydroxybenzoyl-CoA thioesterase domain protein
Pseudomonas sp. R1-43-08 (79016/12/1)	C4J87_3326	AZF43473.1, C4J87_3326	gene	Putative hydrolase
Pseudomonas sp. R1-43-08 (79016/12/1)	C4J87_3327	AZF43474.1, C4J87_3327	gene	Transcriptional regulator, AcrR family
Pseudomonas sp. R1-43-08 (79016/12/1)	C4J87_3332	6.1.1.17, AZF43475.1, C4J87_3332	gene	Glutamyl-tRNA synthetase
Pseudomonas sp. R1-43-08 (79016/12/1)	C4J87_3333	AZF43476.1, C4J87_3333	gene	Excinuclease ABC subunit B
Pseudomonas sp. R1-43-08 (79016/12/1)	C4J87_3334	2.6.1.57, AZF43477.1, C4J87_3334	gene	aromatic-amino-acid aminotransferase
Pseudomonas sp. R1-43-08 (79016/12/1)	C4J87_0338	AZF40527.1, C4J87_0338	gene	Imidazole glycerol phosphate synthase amidotransferase subunit
Pseudomonas sp. R1-43-08 (79016/12/1)	C4J87_3344	AZF43487.1, C4J87_3344	gene	Sensory box histidine kinase/response regulator
Pseudomonas sp. R1-43-08 (79016/12/1)	C4J87_0339	AZF40528.1, C4J87_0339	gene	hypothetical protein
Pseudomonas sp. R1-43-08 (79016/12/1)	C4J87_0340	5.3.1.16, AZF40529.1, C4J87_0340	gene	Phosphoribosylformimino-5-aminoimidazole carboxamide ribotide isomerase
Pseudomonas sp. R1-43-08 (79016/12/1)	C4J87_0341	AZF40530.1, C4J87_0341	gene	Imidazole glycerol phosphate synthase cyclase subunit
Pseudomonas sp. R1-43-08 (79016/12/1)	C4J87_0342	AZF40531.1, C4J87_0342	gene	Extracellular solute-binding protein, family 3
Pseudomonas sp. R1-43-08 (79016/12/1)	C4J87_3378	AZF43521.1, C4J87_3378	gene	hypothetical protein
Pseudomonas sp. R1-43-08 (79016/12/1)	C4J87_3382	AZF43525.1, C4J87_3382	gene	gamma-aminobutyrate (GABA) permease
Pseudomonas sp. R1-43-08 (79016/12/1)	C4J87_0343	AZF40532.1, C4J87_0343	gene	Putative periplasmic protein YibQ
Pseudomonas sp. R1-43-08 (79016/12/1)	C4J87_3387	AZF43530.1, C4J87_3387	gene	Methyl-accepting chemotaxis sensor/transducer protein
Pseudomonas sp. R1-43-08 (79016/12/1)	C4J87_3388	2.1.1.217, AZF43531.1, C4J87_3388	gene	tRNA (adenine(22)-N(1))-methyltransferase
Pseudomonas sp. R1-43-08 (79016/12/1)	C4J87_3390	AZF43533.1, C4J87_3390	gene	putative MFS-type transporter
Pseudomonas sp. R1-43-08 (79016/12/1)	C4J87_0344	3.4.21.102, AZF40533.1, C4J87_0344	gene	Carboxyl-terminal protease
Pseudomonas sp. R1-43-08 (79016/12/1)	C4J87_0345	AZF40534.1, C4J87_0345	gene	Murein hydrolase activator EnvC
Pseudomonas sp. R1-43-08 (79016/12/1)	C4J87_3415	AZF43557.1, C4J87_3415	gene	GGDEF domain protein
Pseudomonas sp. R1-43-08 (79016/12/1)	C4J87_3416	AZF43558.1, C4J87_3416	gene	Pyrroloquinoline quinone (Coenzyme PQQ) biosynthesis protein C
Pseudomonas sp. R1-43-08 (79016/12/1)	C4J87_0346	5.4.2.12, AZF40535.1, C4J87_0346	gene	2,3-bisphosphoglycerate-independent phosphoglycerate mutase
Pseudomonas sp. R1-43-08 (79016/12/1)	C4J87_3417	AZF43559.1, C4J87_3417	gene	Sensory box/GGDEF family protein
Pseudomonas sp. R1-43-08 (79016/12/1)	C4J87_3418	AZF43560.1, C4J87_3418	gene	Efflux ABC transporter, permease/ATP-binding protein
Pseudomonas sp. R1-43-08 (79016/12/1)	C4J87_3419	AZF43561.1, C4J87_3419	gene	Thioredoxin
Pseudomonas sp. R1-43-08 (79016/12/1)	C4J87_3420	AZF43562.1, C4J87_3420	gene	Rhodanese domain protein
Pseudomonas sp. R1-43-08 (79016/12/1)	C4J87_3426	AZF43568.1, C4J87_3426	gene	Cell division protein BolA
Pseudomonas sp. R1-43-08 (79016/12/1)	C4J87_0347	AZF40536.1, C4J87_0347	gene	Rhodanese-related sulfurtransferase YibN
Pseudomonas sp. R1-43-08 (79016/12/1)	C4J87_3427	AZF43569.1, C4J87_3427	gene	hypothetical protein
Pseudomonas sp. R1-43-08 (79016/12/1)	C4J87_3428	4.2.1.2, AZF43570.1, C4J87_3428	gene	Fumarate hydratase class II
Pseudomonas sp. R1-43-08 (79016/12/1)	C4J87_3430	AZF43572.1, C4J87_3430	gene	putative membrane protein
Pseudomonas sp. R1-43-08 (79016/12/1)	C4J87_0348	AZF40537.1, C4J87_0348	gene	Glutaredoxin 3 (Grx3)
Pseudomonas sp. R1-43-08 (79016/12/1)	C4J87_3444	2.3.1.16, AZF43586.1, C4J87_3444	gene	3-ketoacyl-CoA thiolase
Pseudomonas sp. R1-43-08 (79016/12/1)	C4J87_3445	AZF43587.1, C4J87_3445	gene	UDP-galactose-lipid carrier transferase
Pseudomonas sp. R1-43-08 (79016/12/1)	C4J87_3446	2.1.1.61, AZF43588.1, C4J87_3446	gene	tRNA (5-methylaminomethyl-2-thiouridylate)-methyltransferase
Pseudomonas sp. R1-43-08 (79016/12/1)	C4J87_0349	AZF40538.1, C4J87_0349	gene	Protein-export protein SecB (maintains pre-export unfolded state)
Pseudomonas sp. R1-43-08 (79016/12/1)	C4J87_3447	6.3.5.4, AZF43589.1, C4J87_3447	gene	Asparagine synthetase (glutamine-hydrolyzing)
Pseudomonas sp. R1-43-08 (79016/12/1)	C4J87_3448	6.3.2.29, AZF43590.1, C4J87_3448	gene	Cyanophycin synthase
Pseudomonas sp. R1-43-08 (79016/12/1)	C4J87_3449	3.4.15.6, AZF43591.1, C4J87_3449	gene	Deblocking aminopeptidase
Pseudomonas sp. R1-43-08 (79016/12/1)	C4J87_3450	AZF43592.1, C4J87_3450	gene	hypothetical protein
Pseudomonas sp. R1-43-08 (79016/12/1)	C4J87_3452	AZF43594.1, C4J87_3452	gene	Oxidoreductase, short-chain dehydrogenase/reductase family
Pseudomonas sp. R1-43-08 (79016/12/1)	C4J87_3454	AZF43596.1, C4J87_3454	gene	Phosphoglycerol transferase
Pseudomonas sp. R1-43-08 (79016/12/1)	C4J87_3455	AZF43597.1, C4J87_3455	gene	hypothetical protein
Pseudomonas sp. R1-43-08 (79016/12/1)	C4J87_3456	AZF43598.1, C4J87_3456	gene	hypothetical protein
Pseudomonas sp. R1-43-08 (79016/12/1)	C4J87_0350	2.1.1.207, AZF40539.1, C4J87_0350	gene	tRNA (cytidine(34)-2'-O)-methyltransferase
Pseudomonas sp. R1-43-08 (79016/12/1)	C4J87_3457	AZF43599.1, C4J87_3457	gene	Ankyrin
Pseudomonas sp. R1-43-08 (79016/12/1)	C4J87_3458	AZF43600.1, C4J87_3458	gene	hypothetical protein
Pseudomonas sp. R1-43-08 (79016/12/1)	C4J87_3461	4.2.3.5, AZF43603.1, C4J87_3461	gene	Chorismate synthase
Pseudomonas sp. R1-43-08 (79016/12/1)	C4J87_3462	AZF43604.1, C4J87_3462	gene	Hydrolase, alpha/beta fold family
Pseudomonas sp. R1-43-08 (79016/12/1)	C4J87_3463	AZF43605.1, C4J87_3463	gene	hypothetical protein
Pseudomonas sp. R1-43-08 (79016/12/1)	C4J87_3464	2.1.1.298, AZF43606.1, C4J87_3464	gene	Ribosomal protein L3 N(5)-glutamine methyltransferase
Pseudomonas sp. R1-43-08 (79016/12/1)	C4J87_3465	3.3.2.1, AZF43607.1, C4J87_3465	gene	Isochorismatase
Pseudomonas sp. R1-43-08 (79016/12/1)	C4J87_0351	AZF40540.1, C4J87_0351	gene	hypothetical protein
Pseudomonas sp. R1-43-08 (79016/12/1)	C4J87_3467	AZF43609.1, C4J87_3467	gene	Smr domain protein
Pseudomonas sp. R1-43-08 (79016/12/1)	C4J87_3468	3.5.4.16, AZF43610.1, C4J87_3468	gene	GTP cyclohydrolase I type 1
Pseudomonas sp. R1-43-08 (79016/12/1)	C4J87_3469	AZF43611.1, C4J87_3469	gene	Glutaredoxin
Pseudomonas sp. R1-43-08 (79016/12/1)	C4J87_3475	AZF43617.1, C4J87_3475	gene	Xanthine/uracil/thiamine/ascorbate permease family protein
Pseudomonas sp. R1-43-08 (79016/12/1)	C4J87_0352	AZF40541.1, C4J87_0352	gene	Nitrogen regulation protein NtrC
Pseudomonas sp. R1-43-08 (79016/12/1)	C4J87_3477	3.5.2.17, AZF43619.1, C4J87_3477	gene	5-hydroxyisourate hydrolase
Pseudomonas sp. R1-43-08 (79016/12/1)	C4J87_3478	1.7.3.3, AZF43620.1, C4J87_3478	gene	Uricase (urate oxidase)
Pseudomonas sp. R1-43-08 (79016/12/1)	C4J87_3479	4.1.1.97, AZF43621.1, C4J87_3479	gene	2-oxo-4-hydroxy-4-carboxy-5-ureidoimidazoline (OHCU) decarboxylase
Pseudomonas sp. R1-43-08 (79016/12/1)	C4J87_3480	3.5.3.4, AZF43622.1, C4J87_3480	gene	Allantoicase
Pseudomonas sp. R1-43-08 (79016/12/1)	C4J87_3481	4.3.2.3, AZF43623.1, C4J87_3481	gene	Ureidoglycolate lyase
Pseudomonas sp. R1-43-08 (79016/12/1)	C4J87_3482	AZF43624.1, C4J87_3482	gene	membrane protein
Pseudomonas sp. R1-43-08 (79016/12/1)	C4J87_3484	AZF43626.1, C4J87_3484	gene	Nucleoside-binding outer membrane protein
Pseudomonas sp. R1-43-08 (79016/12/1)	C4J87_3485	AZF43627.1, C4J87_3485	gene	Patatin
Pseudomonas sp. R1-43-08 (79016/12/1)	C4J87_3486	2.3.1.241, AZF43628.1, C4J87_3486	gene	Lipid A biosynthesis lauroyl acyltransferase
Pseudomonas sp. R1-43-08 (79016/12/1)	C4J87_0353	2.7.13.3, AZF40542.1, C4J87_0353	gene	Nitrogen regulation protein NtrB
Pseudomonas sp. R1-43-08 (79016/12/1)	C4J87_3487	AZF43629.1, C4J87_3487	gene	Septum site-determining protein MinC
Pseudomonas sp. R1-43-08 (79016/12/1)	C4J87_3488	AZF43630.1, C4J87_3488	gene	Septum site-determining protein MinD
Pseudomonas sp. R1-43-08 (79016/12/1)	C4J87_3489	AZF43631.1, C4J87_3489	gene	Cell division topological specificity factor MinE
Pseudomonas sp. R1-43-08 (79016/12/1)	C4J87_3490	5.4.99.28, 5.4.99.29, AZF43632.1, C4J87_3490	gene	Ribosomal large subunit pseudouridine(746) synthase
Pseudomonas sp. R1-43-08 (79016/12/1)	C4J87_3491	3.4.11.21, AZF43633.1, C4J87_3491	gene	Aspartyl aminopeptidase
Pseudomonas sp. R1-43-08 (79016/12/1)	C4J87_3494	AZF43636.1, C4J87_3494	gene	MbtH-like NRPS chaperone
Pseudomonas sp. R1-43-08 (79016/12/1)	C4J87_3495	2.6.1.76, AZF43637.1, C4J87_3495	gene	Pyoverdin biosynthesis protein PvdH, L-2,4-diaminobutyrate:2-oxoglutarate aminotransferase
Pseudomonas sp. R1-43-08 (79016/12/1)	C4J87_3497	AZF43639.1, C4J87_3497	gene	Putative two-component sensor
Pseudomonas sp. R1-43-08 (79016/12/1)	C4J87_3498	AZF43640.1, C4J87_3498	gene	Transcriptional regulatory protein qseB
Pseudomonas sp. R1-43-08 (79016/12/1)	C4J87_3499	1.8.1.8, AZF43641.1, C4J87_3499	gene	Cytochrome c-type biogenesis protein DsbD, protein-disulfide reductase
Pseudomonas sp. R1-43-08 (79016/12/1)	C4J87_3500	AZF43642.1, C4J87_3500	gene	Thioredoxin
Pseudomonas sp. R1-43-08 (79016/12/1)	C4J87_3501	AZF43643.1, C4J87_3501	gene	Thiol:disulfide interchange protein DsbG precursor
Pseudomonas sp. R1-43-08 (79016/12/1)	C4J87_3504	AZF43646.1, C4J87_3504	gene	Pyoverdine chromophore precursor synthetase PvdL
Pseudomonas sp. R1-43-08 (79016/12/1)	C4J87_3505	AZF43647.1, C4J87_3505	gene	Thioesterase
Pseudomonas sp. R1-43-08 (79016/12/1)	C4J87_3506	AZF43648.1, C4J87_3506	gene	Sigma factor PvdS, controling pyoverdin biosynthesis
Pseudomonas sp. R1-43-08 (79016/12/1)	C4J87_0355	6.3.1.2, AZF40544.1, C4J87_0355	gene	Glutamine synthetase type I
Pseudomonas sp. R1-43-08 (79016/12/1)	C4J87_3507	AZF43649.1, C4J87_3507	gene	Periplasmic binding protein
Pseudomonas sp. R1-43-08 (79016/12/1)	C4J87_3508	AZF43650.1, C4J87_3508	gene	Acyclic terpenes utilization regulator AtuR, TetR family
Pseudomonas sp. R1-43-08 (79016/12/1)	C4J87_3509	AZF43651.1, C4J87_3509	gene	Inhibitor of the KinA pathway to sporulation, predicted exonuclease
Pseudomonas sp. R1-43-08 (79016/12/1)	C4J87_3510	AZF43652.1, C4J87_3510	gene	hypothetical protein
Pseudomonas sp. R1-43-08 (79016/12/1)	C4J87_3511	AZF43653.1, C4J87_3511	gene	Flavodoxin reductase (ferredoxin-NADPH reductase) family 1
Pseudomonas sp. R1-43-08 (79016/12/1)	C4J87_3512	AZF43654.1, C4J87_3512	gene	Chemotaxis protein CheV
Pseudomonas sp. R1-43-08 (79016/12/1)	C4J87_3514	AZF43656.1, C4J87_3514	gene	Sensor histidine kinase
Pseudomonas sp. R1-43-08 (79016/12/1)	C4J87_3516	AZF43658.1, C4J87_3516	gene	Positive regulator of CheA protein activity (CheW)
Pseudomonas sp. R1-43-08 (79016/12/1)	C4J87_0356	2.8.1.4, AZF40545.1, C4J87_0356	gene	tRNA 4-thiouridine synthase
Pseudomonas sp. R1-43-08 (79016/12/1)	C4J87_3517	AZF43659.1, C4J87_3517	gene	CheW domain protein
Pseudomonas sp. R1-43-08 (79016/12/1)	C4J87_3518	AZF43660.1, C4J87_3518	gene	ParA family protein
Pseudomonas sp. R1-43-08 (79016/12/1)	C4J87_3519	AZF43661.1, C4J87_3519	gene	Flagellar motor rotation protein MotB
Pseudomonas sp. R1-43-08 (79016/12/1)	C4J87_3520	AZF43662.1, C4J87_3520	gene	Flagellar motor rotation protein MotA
Pseudomonas sp. R1-43-08 (79016/12/1)	C4J87_3521	3.1.1.61, AZF43663.1, C4J87_3521	gene	Chemotaxis response regulator protein-glutamate methylesterase CheB
Pseudomonas sp. R1-43-08 (79016/12/1)	C4J87_3522	AZF43664.1, C4J87_3522	gene	Signal transduction histidine kinase CheA
Pseudomonas sp. R1-43-08 (79016/12/1)	C4J87_3523	AZF43665.1, C4J87_3523	gene	Chemotaxis response - phosphatase CheZ
Pseudomonas sp. R1-43-08 (79016/12/1)	C4J87_3524	AZF43666.1, C4J87_3524	gene	Chemotaxis regulator
Pseudomonas sp. R1-43-08 (79016/12/1)	C4J87_3525	AZF43667.1, C4J87_3525	gene	RNA polymerase sigma factor for flagellar operon
Pseudomonas sp. R1-43-08 (79016/12/1)	C4J87_3526	AZF43668.1, C4J87_3526	gene	Flagellar synthesis regulator FleN
Pseudomonas sp. R1-43-08 (79016/12/1)	C4J87_0357	AZF40546.1, C4J87_0357	gene	GTP-binding protein TypA/BipA
Pseudomonas sp. R1-43-08 (79016/12/1)	C4J87_3527	AZF43669.1, C4J87_3527	gene	Flagellar biosynthesis protein FlhF
Pseudomonas sp. R1-43-08 (79016/12/1)	C4J87_3528	AZF43670.1, C4J87_3528	gene	Flagellar biosynthesis protein FlhA
Pseudomonas sp. R1-43-08 (79016/12/1)	C4J87_3530	AZF43672.1, C4J87_3530	gene	Flagellar biosynthesis protein FlhB
Pseudomonas sp. R1-43-08 (79016/12/1)	C4J87_3531	AZF43673.1, C4J87_3531	gene	Flagellar biosynthesis protein FliR
Pseudomonas sp. R1-43-08 (79016/12/1)	C4J87_3532	AZF43674.1, C4J87_3532	gene	Flagellar biosynthesis protein FliQ
Pseudomonas sp. R1-43-08 (79016/12/1)	C4J87_3533	AZF43675.1, C4J87_3533	gene	Flagellar biosynthesis protein FliP
Pseudomonas sp. R1-43-08 (79016/12/1)	C4J87_3534	AZF43676.1, C4J87_3534	gene	Flagellar biosynthesis protein FliO
Pseudomonas sp. R1-43-08 (79016/12/1)	C4J87_3535	AZF43677.1, C4J87_3535	gene	Flagellar motor switch protein FliN
Pseudomonas sp. R1-43-08 (79016/12/1)	C4J87_3536	AZF43678.1, C4J87_3536	gene	Flagellar motor switch protein FliM
Pseudomonas sp. R1-43-08 (79016/12/1)	C4J87_0358	AZF40547.1, C4J87_0358	gene	hypothetical protein
Pseudomonas sp. R1-43-08 (79016/12/1)	C4J87_3537	AZF43679.1, C4J87_3537	gene	Flagellar basal body-associated protein FliL
Pseudomonas sp. R1-43-08 (79016/12/1)	C4J87_3538	AZF43680.1, C4J87_3538	gene	Flagellar hook-length control protein FliK
Pseudomonas sp. R1-43-08 (79016/12/1)	C4J87_3540	2.7.11.1, AZF43682.1, C4J87_3540	gene	Serine phosphatase RsbU, regulator of sigma subunit
Pseudomonas sp. R1-43-08 (79016/12/1)	C4J87_3541	AZF43683.1, C4J87_3541	gene	Anti-sigma B factor antagonist RsbV
Pseudomonas sp. R1-43-08 (79016/12/1)	C4J87_3542	AZF43684.1, C4J87_3542	gene	Flagellar protein FliJ
Pseudomonas sp. R1-43-08 (79016/12/1)	C4J87_3543	AZF43685.1, C4J87_3543	gene	Flagellum-specific ATP synthase FliI
Pseudomonas sp. R1-43-08 (79016/12/1)	C4J87_3544	AZF43686.1, C4J87_3544	gene	Flagellar assembly protein FliH
Pseudomonas sp. R1-43-08 (79016/12/1)	C4J87_3545	AZF43687.1, C4J87_3545	gene	Flagellar motor switch protein FliG
Pseudomonas sp. R1-43-08 (79016/12/1)	C4J87_3546	AZF43688.1, C4J87_3546	gene	Flagellar M-ring protein FliF
Pseudomonas sp. R1-43-08 (79016/12/1)	C4J87_0359	2.4.1.1, AZF40548.1, C4J87_0359	gene	Glycogen phosphorylase
Pseudomonas sp. R1-43-08 (79016/12/1)	C4J87_3547	AZF43689.1, C4J87_3547	gene	Flagellar hook-basal body complex protein FliE
Pseudomonas sp. R1-43-08 (79016/12/1)	C4J87_3548	AZF43690.1, C4J87_3548	gene	Flagellar two-component response regulator FleR
Pseudomonas sp. R1-43-08 (79016/12/1)	C4J87_3549	AZF43691.1, C4J87_3549	gene	Flagellar sensor histidine kinase FleS
Pseudomonas sp. R1-43-08 (79016/12/1)	C4J87_3550	AZF43692.1, C4J87_3550	gene	Flagellar regulatory protein FleQ
Pseudomonas sp. R1-43-08 (79016/12/1)	C4J87_3552	AZF43694.1, C4J87_3552	gene	Flagellar biosynthesis protein FliS
Pseudomonas sp. R1-43-08 (79016/12/1)	C4J87_3555	AZF43697.1, C4J87_3555	gene	Flagellin protein FlaA
Pseudomonas sp. R1-43-08 (79016/12/1)	C4J87_3556	2.3.1.180, AZF43698.1, C4J87_3556	gene	3-oxoacyl-ACP synthase, KASIII
Pseudomonas sp. R1-43-08 (79016/12/1)	C4J87_0036	4.2.1.20, AZF40234.1, C4J87_0036	gene	Tryptophan synthase alpha chain
Pseudomonas sp. R1-43-08 (79016/12/1)	C4J87_0360	3.1.3.11, AZF40549.1, C4J87_0360	gene	Fructose-1,6-bisphosphatase, type I
Pseudomonas sp. R1-43-08 (79016/12/1)	C4J87_3558	AZF43700.1, C4J87_3558	gene	Flagellar hook-associated protein FlgK
Pseudomonas sp. R1-43-08 (79016/12/1)	C4J87_3559	AZF43701.1, C4J87_3559	gene	Flagellar protein FlgJ (peptidoglycan hydrolase)
Pseudomonas sp. R1-43-08 (79016/12/1)	C4J87_3560	AZF43702.1, C4J87_3560	gene	Flagellar P-ring protein FlgI
Pseudomonas sp. R1-43-08 (79016/12/1)	C4J87_3561	AZF43703.1, C4J87_3561	gene	Flagellar L-ring protein FlgH
Pseudomonas sp. R1-43-08 (79016/12/1)	C4J87_3562	AZF43704.1, C4J87_3562	gene	Flagellar basal-body rod protein FlgG
Pseudomonas sp. R1-43-08 (79016/12/1)	C4J87_3563	AZF43705.1, C4J87_3563	gene	Flagellar basal-body rod protein FlgF
Pseudomonas sp. R1-43-08 (79016/12/1)	C4J87_3564	AZF43706.1, C4J87_3564	gene	Phenylalanine hydroxylase transcriptional activator PhhR
Pseudomonas sp. R1-43-08 (79016/12/1)	C4J87_3565	1.14.16.1, AZF43707.1, C4J87_3565	gene	Phenylalanine-4-hydroxylase
Pseudomonas sp. R1-43-08 (79016/12/1)	C4J87_3566	4.2.1.96, AZF43708.1, C4J87_3566	gene	Pterin-4-alpha-carbinolamine dehydratase
Pseudomonas sp. R1-43-08 (79016/12/1)	C4J87_0361	AZF40550.1, C4J87_0361	gene	putative lipoprotein
Pseudomonas sp. R1-43-08 (79016/12/1)	C4J87_3567	2.6.1.1, 2.6.1.57, AZF43709.1, C4J87_3567	gene	Aromatic-amino-acid aminotransferase
Pseudomonas sp. R1-43-08 (79016/12/1)	C4J87_3569	AZF43711.1, C4J87_3569	gene	Ser/Thr protein phosphatase family protein, UDP-2,3-diacylglucosamine hydrolase-like
Pseudomonas sp. R1-43-08 (79016/12/1)	C4J87_3570	AZF43712.1, C4J87_3570	gene	Permease of the drug/metabolite transporter (DMT) superfamily
Pseudomonas sp. R1-43-08 (79016/12/1)	C4J87_3571	AZF43713.1, C4J87_3571	gene	SelT/selW/selH selenoprotein domain
Pseudomonas sp. R1-43-08 (79016/12/1)	C4J87_3572	AZF43714.1, C4J87_3572	gene	bifunctional outer membrane translocase
Pseudomonas sp. R1-43-08 (79016/12/1)	C4J87_3573	AZF43715.1, C4J87_3573	gene	Transcriptional regulator SlyA
Pseudomonas sp. R1-43-08 (79016/12/1)	C4J87_3574	AZF43716.1, C4J87_3574	gene	ATP-dependent DNA helicase RecQ
Pseudomonas sp. R1-43-08 (79016/12/1)	C4J87_3575	AZF43717.1, C4J87_3575	gene	hypothetical protein
Pseudomonas sp. R1-43-08 (79016/12/1)	C4J87_3576	AZF43718.1, C4J87_3576	gene	Inner membrane protein YbaN
Pseudomonas sp. R1-43-08 (79016/12/1)	C4J87_0362	AZF40551.1, C4J87_0362	gene	Outer membrane lipoprotein Blc
Pseudomonas sp. R1-43-08 (79016/12/1)	C4J87_3577	AZF43719.1, C4J87_3577	gene	Sensor histidine kinase
Pseudomonas sp. R1-43-08 (79016/12/1)	C4J87_3578	AZF43720.1, C4J87_3578	gene	DNA recombination protein RmuC
Pseudomonas sp. R1-43-08 (79016/12/1)	C4J87_3580	1.4.1.13, AZF43722.1, C4J87_3580	gene	Glutamate synthase [NADPH] large chain
Pseudomonas sp. R1-43-08 (79016/12/1)	C4J87_3581	AZF43723.1, C4J87_3581	gene	hypothetical protein
Pseudomonas sp. R1-43-08 (79016/12/1)	C4J87_3582	AZF43724.1, C4J87_3582	gene	Long-chain fatty acid transport protein
Pseudomonas sp. R1-43-08 (79016/12/1)	C4J87_3583	1.11.1.9, AZF43725.1, C4J87_3583	gene	Glutathione peroxidase
Pseudomonas sp. R1-43-08 (79016/12/1)	C4J87_3585	AZF43727.1, C4J87_3585	gene	putative MFS-type transporter
Pseudomonas sp. R1-43-08 (79016/12/1)	C4J87_3586	AZF43728.1, C4J87_3586	gene	Transcriptional regulator, MarR family
Pseudomonas sp. R1-43-08 (79016/12/1)	C4J87_0363	3.5.3.13, AZF40552.1, C4J87_0363	gene	Formiminoglutamic iminohydrolase
Pseudomonas sp. R1-43-08 (79016/12/1)	C4J87_3587	2.7.8.26, AZF43729.1, C4J87_3587	gene	Cobalamin synthase
Pseudomonas sp. R1-43-08 (79016/12/1)	C4J87_3588	3.1.3.73, AZF43730.1, C4J87_3588	gene	Alpha-ribazole-5'-phosphate phosphatase
Pseudomonas sp. R1-43-08 (79016/12/1)	C4J87_3589	2.4.2.21, AZF43731.1, C4J87_3589	gene	Nicotinate-nucleotide--dimethylbenzimidazole phosphoribosyltransferase
Pseudomonas sp. R1-43-08 (79016/12/1)	C4J87_3590	2.7.1.156, 2.7.7.62, AZF43732.1, C4J87_3590	gene	Adenosylcobinamide kinase
Pseudomonas sp. R1-43-08 (79016/12/1)	C4J87_3591	6.3.5.10, AZF43733.1, C4J87_3591	gene	Cobyric acid synthase
Pseudomonas sp. R1-43-08 (79016/12/1)	C4J87_3592	4.1.1.81, AZF43734.1, C4J87_3592	gene	L-threonine 3-O-phosphate decarboxylase
Pseudomonas sp. R1-43-08 (79016/12/1)	C4J87_3593	6.3.1.10, AZF43735.1, C4J87_3593	gene	Adenosylcobinamide-phosphate synthase
Pseudomonas sp. R1-43-08 (79016/12/1)	C4J87_3594	AZF43736.1, C4J87_3594	gene	Cobalamin biosynthesis protein BluB
Pseudomonas sp. R1-43-08 (79016/12/1)	C4J87_3595	6.3.5.11, AZF43737.1, C4J87_3595	gene	Cobyrinic acid a,c-diamide synthetase
Pseudomonas sp. R1-43-08 (79016/12/1)	C4J87_3596	2.5.1.17, AZF43738.1, C4J87_3596	gene	Cob(I)alamin adenosyltransferase
Pseudomonas sp. R1-43-08 (79016/12/1)	C4J87_0364	AZF40553.1, C4J87_0364	gene	Histidine utilization repressor
Pseudomonas sp. R1-43-08 (79016/12/1)	C4J87_3597	AZF43739.1, C4J87_3597	gene	L-sorbosone dehydrogenase
Pseudomonas sp. R1-43-08 (79016/12/1)	C4J87_3598	AZF43740.1, C4J87_3598	gene	putative lipoprotein
Pseudomonas sp. R1-43-08 (79016/12/1)	C4J87_3599	AZF43741.1, C4J87_3599	gene	NLP/P60 family protein
Pseudomonas sp. R1-43-08 (79016/12/1)	C4J87_3600	AZF43742.1, C4J87_3600	gene	DnaA regulatory inactivator Hda
Pseudomonas sp. R1-43-08 (79016/12/1)	C4J87_3601	AZF43743.1, C4J87_3601	gene	Putative permease
Pseudomonas sp. R1-43-08 (79016/12/1)	C4J87_3602	AZF43744.1, C4J87_3602	gene	hypothetical protein
Pseudomonas sp. R1-43-08 (79016/12/1)	C4J87_3603	6.3.3.1, AZF43745.1, C4J87_3603	gene	Phosphoribosylformylglycinamidine cyclo-ligase
Pseudomonas sp. R1-43-08 (79016/12/1)	C4J87_3604	2.1.2.2, AZF43746.1, C4J87_3604	gene	Phosphoribosylglycinamide formyltransferase
Pseudomonas sp. R1-43-08 (79016/12/1)	C4J87_3605	AZF43747.1, C4J87_3605	gene	isoprenoid biosynthesis protein
Pseudomonas sp. R1-43-08 (79016/12/1)	C4J87_0365	AZF40554.1, C4J87_0365	gene	Stresses-induced protein Ves (HutD)
Pseudomonas sp. R1-43-08 (79016/12/1)	C4J87_3610	AZF43752.1, C4J87_3610	gene	Nucleoprotein/polynucleotide-associated enzyme
Pseudomonas sp. R1-43-08 (79016/12/1)	C4J87_3611	3.6.1.8, AZF43753.1, C4J87_3611	gene	Nucleoside triphosphate pyrophosphohydrolase MazG
Pseudomonas sp. R1-43-08 (79016/12/1)	C4J87_3612	2.7.6.5, AZF43754.1, C4J87_3612	gene	Inactive (p)ppGpp 3'-pyrophosphohydrolase domain
Pseudomonas sp. R1-43-08 (79016/12/1)	C4J87_3613	2.1.1.190, AZF43755.1, C4J87_3613	gene	23S rRNA (uracil(1939)-C(5))-methyltransferase
Pseudomonas sp. R1-43-08 (79016/12/1)	C4J87_3614	2.5.1.47, AZF43756.1, C4J87_3614	gene	Cysteine synthase B
Pseudomonas sp. R1-43-08 (79016/12/1)	C4J87_3616	AZF43758.1, C4J87_3616	gene	putative conserved protein YfiP, contains DTW domain
Pseudomonas sp. R1-43-08 (79016/12/1)	C4J87_3617	AZF43759.1, C4J87_3617	gene	Transcriptional regulator GbuR
Pseudomonas sp. R1-43-08 (79016/12/1)	C4J87_3618	3.5.3.7, AZF43760.1, C4J87_3618	gene	Guanidinobutyrase
Pseudomonas sp. R1-43-08 (79016/12/1)	C4J87_3621	AZF43763.1, C4J87_3621	gene	sodium-solute symporter, putative
Pseudomonas sp. R1-43-08 (79016/12/1)	C4J87_0367	4.2.1.49, AZF40556.1, C4J87_0367	gene	Urocanate hydratase
Pseudomonas sp. R1-43-08 (79016/12/1)	C4J87_3627	AZF43769.1, C4J87_3627	gene	hypothetical protein
Pseudomonas sp. R1-43-08 (79016/12/1)	C4J87_3628	AZF43770.1, C4J87_3628	gene	hypothetical protein
Pseudomonas sp. R1-43-08 (79016/12/1)	C4J87_3629	AZF43771.1, C4J87_3629	gene	hypothetical protein
Pseudomonas sp. R1-43-08 (79016/12/1)	C4J87_3630	AZF43772.1, C4J87_3630	gene	putative lipoprotein
Pseudomonas sp. R1-43-08 (79016/12/1)	C4J87_3631	AZF43773.1, C4J87_3631	gene	Transcriptional regulator
Pseudomonas sp. R1-43-08 (79016/12/1)	C4J87_3633	AZF43775.1, C4J87_3633	gene	ATP-dependent RNA helicase SrmB
Pseudomonas sp. R1-43-08 (79016/12/1)	C4J87_0368	AZF40557.1, C4J87_0368	gene	Cytosine/purine/uracil/thiamine/allantoin permease family protein
Pseudomonas sp. R1-43-08 (79016/12/1)	C4J87_3639	AZF43781.1, C4J87_3639	gene	MadN protein
Pseudomonas sp. R1-43-08 (79016/12/1)	C4J87_3640	1.7.1.6, AZF43782.1, C4J87_3640	gene	FMN-dependent NADH-azoreductase
Pseudomonas sp. R1-43-08 (79016/12/1)	C4J87_3642	AZF43784.1, C4J87_3642	gene	Transcriptional regulator, LysR family
Pseudomonas sp. R1-43-08 (79016/12/1)	C4J87_3643	3.1.1.24, AZF43785.1, C4J87_3643	gene	Beta-ketoadipate enol-lactone hydrolase
Pseudomonas sp. R1-43-08 (79016/12/1)	C4J87_3644	5.2.1.8, AZF43786.1, C4J87_3644	gene	Peptidyl-prolyl cis-trans isomerase PpiA precursor
Pseudomonas sp. R1-43-08 (79016/12/1)	C4J87_3646	AZF43788.1, C4J87_3646	gene	hypothetical protein
Pseudomonas sp. R1-43-08 (79016/12/1)	C4J87_0369	AZF40558.1, C4J87_0369	gene	Histidine ABC transporter, histidine-binding protein
Pseudomonas sp. R1-43-08 (79016/12/1)	C4J87_3648	AZF43790.1, C4J87_3648	gene	hypothetical protein
Pseudomonas sp. R1-43-08 (79016/12/1)	C4J87_3649	AZF43791.1, C4J87_3649	gene	RNA polymerase ECF-type sigma factor
Pseudomonas sp. R1-43-08 (79016/12/1)	C4J87_3650	2.3.1.207, AZF43792.1, C4J87_3650	gene	beta-ketodecanoyl-ACP synthase
Pseudomonas sp. R1-43-08 (79016/12/1)	C4J87_3651	AZF43793.1, C4J87_3651	gene	ATP-dependent helicase HrpA
Pseudomonas sp. R1-43-08 (79016/12/1)	C4J87_3653	2.7.11.5, AZF43795.1, C4J87_3653	gene	Isocitrate dehydrogenase phosphatase/kinase
Pseudomonas sp. R1-43-08 (79016/12/1)	C4J87_3654	AZF43796.1, C4J87_3654	gene	Permease of the drug/metabolite transporter (DMT) superfamily
Pseudomonas sp. R1-43-08 (79016/12/1)	C4J87_3655	AZF43797.1, C4J87_3655	gene	Aerotaxis sensor receptor protein
Pseudomonas sp. R1-43-08 (79016/12/1)	C4J87_3656	AZF43798.1, C4J87_3656	gene	Hydrolase, alpha/beta fold family
Pseudomonas sp. R1-43-08 (79016/12/1)	C4J87_0037	4.2.1.20, AZF40235.1, C4J87_0037	gene	Tryptophan synthase beta chain
Pseudomonas sp. R1-43-08 (79016/12/1)	C4J87_0370	AZF40559.1, C4J87_0370	gene	Histidine ABC transporter, permease protein
Pseudomonas sp. R1-43-08 (79016/12/1)	C4J87_3657	1.9.3.1, AZF43799.1, C4J87_3657	gene	Cytochrome c oxidase (cbb3-type) subunit CcoN
Pseudomonas sp. R1-43-08 (79016/12/1)	C4J87_3658	1.9.3.1, AZF43800.1, C4J87_3658	gene	Cytochrome c oxidase (cbb3-type) subunit CcoO
Pseudomonas sp. R1-43-08 (79016/12/1)	C4J87_3660	1.9.3.1, AZF43802.1, C4J87_3660	gene	Cytochrome c oxidase (cbb3-type) subunit CcoP
Pseudomonas sp. R1-43-08 (79016/12/1)	C4J87_3661	1.9.3.1, AZF43803.1, C4J87_3661	gene	Cytochrome c oxidase (cbb3-type) subunit CcoN
Pseudomonas sp. R1-43-08 (79016/12/1)	C4J87_3662	1.9.3.1, AZF43804.1, C4J87_3662	gene	Cytochrome c oxidase (cbb3-type) subunit CcoO
Pseudomonas sp. R1-43-08 (79016/12/1)	C4J87_3663	1.9.3.1, AZF43805.1, C4J87_3663	gene	Cytochrome c oxidase (cbb3-type) subunit CcoQ
Pseudomonas sp. R1-43-08 (79016/12/1)	C4J87_3664	1.9.3.1, AZF43806.1, C4J87_3664	gene	Cytochrome c oxidase (cbb3-type) subunit CcoP
Pseudomonas sp. R1-43-08 (79016/12/1)	C4J87_3665	AZF43807.1, C4J87_3665	gene	Type cbb3 cytochrome oxidase biogenesis protein CcoG
Pseudomonas sp. R1-43-08 (79016/12/1)	C4J87_3666	AZF43808.1, C4J87_3666	gene	CcoH-like protein
Pseudomonas sp. R1-43-08 (79016/12/1)	C4J87_0371	AZF40560.1, C4J87_0371	gene	Histidine ABC transporter, ATP-binding protein
Pseudomonas sp. R1-43-08 (79016/12/1)	C4J87_3667	3.6.3.4, AZF43809.1, C4J87_3667	gene	Type cbb3 cytochrome oxidase biogenesis protein CcoI
Pseudomonas sp. R1-43-08 (79016/12/1)	C4J87_3668	AZF43810.1, C4J87_3668	gene	Type cbb3 cytochrome oxidase biogenesis protein CcoS
Pseudomonas sp. R1-43-08 (79016/12/1)	C4J87_3669	AZF43811.1, C4J87_3669	gene	hypothetical protein
Pseudomonas sp. R1-43-08 (79016/12/1)	C4J87_3670	AZF43812.1, C4J87_3670	gene	Coproporphyrinogen III oxidase, oxygen-independent
Pseudomonas sp. R1-43-08 (79016/12/1)	C4J87_3672	AZF43814.1, C4J87_3672	gene	Fumarate and nitrate reduction regulatory protein
Pseudomonas sp. R1-43-08 (79016/12/1)	C4J87_3673	2.4.2.7, AZF43815.1, C4J87_3673	gene	Adenine phosphoribosyltransferase
Pseudomonas sp. R1-43-08 (79016/12/1)	C4J87_3674	AZF43816.1, C4J87_3674	gene	Recombination protein RecR
Pseudomonas sp. R1-43-08 (79016/12/1)	C4J87_3675	AZF43817.1, C4J87_3675	gene	Putative oxidoreductase YncB
Pseudomonas sp. R1-43-08 (79016/12/1)	C4J87_3676	AZF43818.1, C4J87_3676	gene	Nucleoid-associated protein YaaK
Pseudomonas sp. R1-43-08 (79016/12/1)	C4J87_0372	4.3.1.3, AZF40561.1, C4J87_0372	gene	Histidine ammonia-lyase
Pseudomonas sp. R1-43-08 (79016/12/1)	C4J87_3677	2.7.7.7, AZF43819.1, C4J87_3677	gene	DNA polymerase III, gamma-tau subunit
Pseudomonas sp. R1-43-08 (79016/12/1)	C4J87_3681	AZF43823.1, C4J87_3681	gene	hypothetical protein
Pseudomonas sp. R1-43-08 (79016/12/1)	C4J87_3682	6.5.1.2, AZF43824.1, C4J87_3682	gene	DNA ligase (NAD(+))
Pseudomonas sp. R1-43-08 (79016/12/1)	C4J87_3683	AZF43825.1, C4J87_3683	gene	Cell division protein ZipA
Pseudomonas sp. R1-43-08 (79016/12/1)	C4J87_3684	AZF43826.1, C4J87_3684	gene	Chromosome partition protein smc
Pseudomonas sp. R1-43-08 (79016/12/1)	C4J87_3685	AZF43827.1, C4J87_3685	gene	Transcriptional regulator, GntR family
Pseudomonas sp. R1-43-08 (79016/12/1)	C4J87_3686	1.17.1.4, AZF43828.1, C4J87_3686	gene	Xanthine dehydrogenase iron-sulfur subunit
Pseudomonas sp. R1-43-08 (79016/12/1)	C4J87_0373	4.3.1.3, AZF40562.1, C4J87_0373	gene	Histidine ammonia-lyase
Pseudomonas sp. R1-43-08 (79016/12/1)	C4J87_3687	1.17.1.4, AZF43829.1, C4J87_3687	gene	Xanthine dehydrogenase, molybdenum binding subunit
Pseudomonas sp. R1-43-08 (79016/12/1)	C4J87_3688	AZF43830.1, C4J87_3688	gene	Xanthine/CO dehydrogenase maturation factor, XdhC/CoxF family
Pseudomonas sp. R1-43-08 (79016/12/1)	C4J87_3689	3.5.4.3, AZF43831.1, C4J87_3689	gene	Guanine deaminase
Pseudomonas sp. R1-43-08 (79016/12/1)	C4J87_3690	AZF43832.1, C4J87_3690	gene	Transcriptional regulator, GntR family
Pseudomonas sp. R1-43-08 (79016/12/1)	C4J87_3692	AZF43834.1, C4J87_3692	gene	Benzoate transport protein
Pseudomonas sp. R1-43-08 (79016/12/1)	C4J87_3693	AZF43835.1, C4J87_3693	gene	uncharacterized protein YggL
Pseudomonas sp. R1-43-08 (79016/12/1)	C4J87_3694	3.4.16.4, AZF43836.1, C4J87_3694	gene	D-alanyl-D-alanine carboxypeptidase
Pseudomonas sp. R1-43-08 (79016/12/1)	C4J87_3695	AZF43837.1, C4J87_3695	gene	Sensory box/GGDEF family protein
Pseudomonas sp. R1-43-08 (79016/12/1)	C4J87_3696	2.1.1.173, 2.1.1.264, AZF43838.1, C4J87_3696	gene	23S rRNA (guanine(2445)-N(2))-methyltransferase
Pseudomonas sp. R1-43-08 (79016/12/1)	C4J87_0374	3.5.2.7, AZF40563.1, C4J87_0374	gene	Imidazolonepropionase
Pseudomonas sp. R1-43-08 (79016/12/1)	C4J87_3698	1.3.5.2, AZF43840.1, C4J87_3698	gene	Dihydroorotate dehydrogenase (quinone)
Pseudomonas sp. R1-43-08 (79016/12/1)	C4J87_0375	3.5.1.68, AZF40564.1, C4J87_0375	gene	N-formylglutamate deformylase
Pseudomonas sp. R1-43-08 (79016/12/1)	C4J87_3711	AZF43853.1, C4J87_3711	gene	Nonspecific porin and structural outer membrane protein OprF
Pseudomonas sp. R1-43-08 (79016/12/1)	C4J87_3712	AZF43854.1, C4J87_3712	gene	RNA polymerase sigma factor SigX
Pseudomonas sp. R1-43-08 (79016/12/1)	C4J87_3713	AZF43855.1, C4J87_3713	gene	CmpX
Pseudomonas sp. R1-43-08 (79016/12/1)	C4J87_3715	AZF43857.1, C4J87_3715	gene	Magnesium and cobalt transport protein CorA
Pseudomonas sp. R1-43-08 (79016/12/1)	C4J87_3716	AZF43858.1, C4J87_3716	gene	Ribonuclease E inhibitor RraA
Pseudomonas sp. R1-43-08 (79016/12/1)	C4J87_0376	3.4.11.5, AZF40565.1, C4J87_0376	gene	Proline iminopeptidase
Pseudomonas sp. R1-43-08 (79016/12/1)	C4J87_3717	AZF43859.1, C4J87_3717	gene	Esterase/lipase/thioesterase family protein
Pseudomonas sp. R1-43-08 (79016/12/1)	C4J87_3718	2.7.9.2, AZF43860.1, C4J87_3718	gene	Phosphoenolpyruvate synthase
Pseudomonas sp. R1-43-08 (79016/12/1)	C4J87_3719	AZF43861.1, C4J87_3719	gene	Phosphoenolpyruvate synthase regulatory protein
Pseudomonas sp. R1-43-08 (79016/12/1)	C4J87_0377	3.1.1.96, AZF40566.1, C4J87_0377	gene	D-aminoacyl-tRNA deacylase
Pseudomonas sp. R1-43-08 (79016/12/1)	C4J87_3728	4.2.1.117, AZF43870.1, C4J87_3728	gene	2-methylcitrate dehydratase (2-methyl-trans-aconitate forming)
Pseudomonas sp. R1-43-08 (79016/12/1)	C4J87_3729	2.3.3.5, AZF43871.1, C4J87_3729	gene	2-methylcitrate synthase
Pseudomonas sp. R1-43-08 (79016/12/1)	C4J87_3730	4.1.3.30, AZF43872.1, C4J87_3730	gene	Methylisocitrate lyase
Pseudomonas sp. R1-43-08 (79016/12/1)	C4J87_3731	AZF43873.1, C4J87_3731	gene	Propionate catabolism operon transcriptional regulator of GntR family
Pseudomonas sp. R1-43-08 (79016/12/1)	C4J87_3732	AZF43874.1, C4J87_3732	gene	hypothetical protein
Pseudomonas sp. R1-43-08 (79016/12/1)	C4J87_3733	AZF43875.1, C4J87_3733	gene	hypothetical protein
Pseudomonas sp. R1-43-08 (79016/12/1)	C4J87_3734	AZF43876.1, C4J87_3734	gene	Alpha-L-glutamate ligase family protein
Pseudomonas sp. R1-43-08 (79016/12/1)	C4J87_3735	2.6.1.85, AZF43877.1, C4J87_3735	gene	Para-aminobenzoate synthase, aminase component
Pseudomonas sp. R1-43-08 (79016/12/1)	C4J87_0378	AZF40567.1, C4J87_0378	gene	Glucans biosynthesis protein G precursor
Pseudomonas sp. R1-43-08 (79016/12/1)	C4J87_3738	2.7.1.39, 3.1.3.3, AZF43880.1, C4J87_3738	gene	Homoserine kinase
Pseudomonas sp. R1-43-08 (79016/12/1)	C4J87_3739	1.8.4.10, AZF43881.1, C4J87_3739	gene	Adenylyl-sulfate reductase (thioredoxin)
Pseudomonas sp. R1-43-08 (79016/12/1)	C4J87_3740	AZF43882.1, C4J87_3740	gene	Hydantoin permease
Pseudomonas sp. R1-43-08 (79016/12/1)	C4J87_3741	5.1.99.5, AZF43883.1, C4J87_3741	gene	Hydantoin racemase
Pseudomonas sp. R1-43-08 (79016/12/1)	C4J87_3742	AZF43884.1, C4J87_3742	gene	Transcriptional regulator
Pseudomonas sp. R1-43-08 (79016/12/1)	C4J87_3743	AZF43885.1, C4J87_3743	gene	Cyclic-di-GMP-binding biofilm dispersal mediator protein
Pseudomonas sp. R1-43-08 (79016/12/1)	C4J87_3744	AZF43886.1, C4J87_3744	gene	Pseudouridine-5' phosphatase
Pseudomonas sp. R1-43-08 (79016/12/1)	C4J87_0379	AZF40568.1, C4J87_0379	gene	Glucans biosynthesis glucosyltransferase H
Pseudomonas sp. R1-43-08 (79016/12/1)	C4J87_3749	2.1.1.63, AZF43891.1, C4J87_3749	gene	Methylphosphotriester-DNA--protein-cysteine S-methyltransferase
Pseudomonas sp. R1-43-08 (79016/12/1)	C4J87_3753	AZF43894.1, C4J87_3753	gene	Enoyl-CoA hydratase/isomerase family protein
Pseudomonas sp. R1-43-08 (79016/12/1)	C4J87_3754	2.3.1.51, AZF43895.1, C4J87_3754	gene	Acyl-CoA:1-acyl-sn-glycerol-3-phosphate acyltransferase
Pseudomonas sp. R1-43-08 (79016/12/1)	C4J87_3755	AZF43896.1, C4J87_3755	gene	Magnesium and cobalt transport protein CorA
Pseudomonas sp. R1-43-08 (79016/12/1)	C4J87_3756	AZF43897.1, C4J87_3756	gene	Glutamine amidotransferase, class I
Pseudomonas sp. R1-43-08 (79016/12/1)	C4J87_3757	1.1.1.35, 4.2.1.17, 5.1.2.3, AZF43898.1, C4J87_3757	gene	Enoyl-CoA hydratase
Pseudomonas sp. R1-43-08 (79016/12/1)	C4J87_0038	AZF40236.1, C4J87_0038	gene	Glycine cleavage system transcriptional activator
Pseudomonas sp. R1-43-08 (79016/12/1)	C4J87_3758	2.3.1.16, 2.3.1.9, AZF43899.1, C4J87_3758	gene	Acetyl-CoA acetyltransferase
Pseudomonas sp. R1-43-08 (79016/12/1)	C4J87_3760	AZF43901.1, C4J87_3760	gene	Cytochrome c family protein
Pseudomonas sp. R1-43-08 (79016/12/1)	C4J87_3761	AZF43902.1, C4J87_3761	gene	Protein containing transglutaminase-like domain, putative cysteine protease
Pseudomonas sp. R1-43-08 (79016/12/1)	C4J87_3762	AZF43903.1, C4J87_3762	gene	hypothetical protein
Pseudomonas sp. R1-43-08 (79016/12/1)	C4J87_3763	AZF43904.1, C4J87_3763	gene	hypothetical protein
Pseudomonas sp. R1-43-08 (79016/12/1)	C4J87_3764	AZF43905.1, C4J87_3764	gene	Superfamily II DNA/RNA helicase, SNF2 family
Pseudomonas sp. R1-43-08 (79016/12/1)	C4J87_3766	AZF43907.1, C4J87_3766	gene	Collagenase, putative
Pseudomonas sp. R1-43-08 (79016/12/1)	C4J87_3769	AZF43910.1, C4J87_3769	gene	Transcriptional regulator, GntR family domain
Pseudomonas sp. R1-43-08 (79016/12/1)	C4J87_3770	AZF43911.1, C4J87_3770	gene	Outer membrane protein
Pseudomonas sp. R1-43-08 (79016/12/1)	C4J87_3771	AZF43912.1, C4J87_3771	gene	lipoprotein, putative
Pseudomonas sp. R1-43-08 (79016/12/1)	C4J87_3773	AZF43914.1, C4J87_3773	gene	Electron transfer flavoprotein, alpha subunit
Pseudomonas sp. R1-43-08 (79016/12/1)	C4J87_3774	AZF43915.1, C4J87_3774	gene	Electron transfer flavoprotein, beta subunit
Pseudomonas sp. R1-43-08 (79016/12/1)	C4J87_3776	1.5.5.1, AZF43917.1, C4J87_3776	gene	Electron transfer flavoprotein-ubiquinone oxidoreductase
Pseudomonas sp. R1-43-08 (79016/12/1)	C4J87_3777	AZF43918.1, C4J87_3777	gene	Transcriptional regulator, AraC family
Pseudomonas sp. R1-43-08 (79016/12/1)	C4J87_3778	1.1.1.1, 1.1.1.195, AZF43919.1, C4J87_3778	gene	Alcohol dehydrogenase
Pseudomonas sp. R1-43-08 (79016/12/1)	C4J87_3781	AZF43922.1, C4J87_3781	gene	L-arabinose transport ATP-binding protein AraG
Pseudomonas sp. R1-43-08 (79016/12/1)	C4J87_3784	2.3.1.57, AZF43925.1, C4J87_3784	gene	GCN5-related N-acetyltransferase
Pseudomonas sp. R1-43-08 (79016/12/1)	C4J87_0383	AZF40572.1, C4J87_0383	gene	Amino acid ABC transporter, ATP-binding protein yhdZ
Pseudomonas sp. R1-43-08 (79016/12/1)	C4J87_3792	AZF43933.1, C4J87_3792	gene	Proteophosphoglycan precursor, putative
Pseudomonas sp. R1-43-08 (79016/12/1)	C4J87_3793	AZF43934.1, C4J87_3793	gene	putative lipoprotein
Pseudomonas sp. R1-43-08 (79016/12/1)	C4J87_3794	AZF43935.1, C4J87_3794	gene	Cyclic pyranopterin phosphate synthase (MoaA)
Pseudomonas sp. R1-43-08 (79016/12/1)	C4J87_3795	AZF43936.1, C4J87_3795	gene	Transcriptional regulator, AcrR family
Pseudomonas sp. R1-43-08 (79016/12/1)	C4J87_3796	AZF43937.1, C4J87_3796	gene	Putative deoxyribonuclease YcfH
Pseudomonas sp. R1-43-08 (79016/12/1)	C4J87_3797	2.7.7.7, AZF43938.1, C4J87_3797	gene	DNA polymerase III delta prime subunit
Pseudomonas sp. R1-43-08 (79016/12/1)	C4J87_0384	AZF40573.1, C4J87_0384	gene	Methyl-accepting chemotaxis sensor/transducer protein
Pseudomonas sp. R1-43-08 (79016/12/1)	C4J87_3798	2.7.4.9, AZF43939.1, C4J87_3798	gene	Thymidylate kinase
Pseudomonas sp. R1-43-08 (79016/12/1)	C4J87_3799	AZF43940.1, C4J87_3799	gene	YceG-like protein
Pseudomonas sp. R1-43-08 (79016/12/1)	C4J87_3800	4.1.3.38, AZF43941.1, C4J87_3800	gene	Aminodeoxychorismate lyase
Pseudomonas sp. R1-43-08 (79016/12/1)	C4J87_3801	2.3.1.179, AZF43942.1, C4J87_3801	gene	3-oxoacyl-ACP synthase, KASII
Pseudomonas sp. R1-43-08 (79016/12/1)	C4J87_3802	AZF43943.1, C4J87_3802	gene	Acyl carrier protein
Pseudomonas sp. R1-43-08 (79016/12/1)	C4J87_3803	1.1.1.100, AZF43944.1, C4J87_3803	gene	3-oxoacyl-ACP reductase
Pseudomonas sp. R1-43-08 (79016/12/1)	C4J87_3804	2.3.1.39, AZF43945.1, C4J87_3804	gene	Malonyl CoA-acyl carrier protein transacylase
Pseudomonas sp. R1-43-08 (79016/12/1)	C4J87_3805	AZF43946.1, C4J87_3805	gene	Phosphate:acyl-ACP acyltransferase PlsX
Pseudomonas sp. R1-43-08 (79016/12/1)	C4J87_3807	AZF43948.1, C4J87_3807	gene	hypothetical protein
Pseudomonas sp. R1-43-08 (79016/12/1)	C4J87_0385	AZF40574.1, C4J87_0385	gene	Methyl-accepting chemotaxis sensor/transducer protein
Pseudomonas sp. R1-43-08 (79016/12/1)	C4J87_3808	AZF43949.1, C4J87_3808	gene	Maf-like protein YceF
Pseudomonas sp. R1-43-08 (79016/12/1)	C4J87_3809	AZF43950.1, C4J87_3809	gene	Putative peptidase
Pseudomonas sp. R1-43-08 (79016/12/1)	C4J87_3810	AZF43951.1, C4J87_3810	gene	phosphoglycolate phosphatase-like
Pseudomonas sp. R1-43-08 (79016/12/1)	C4J87_3811	5.4.99.24, AZF43952.1, C4J87_3811	gene	Ribosomal large subunit pseudouridine synthase C
Pseudomonas sp. R1-43-08 (79016/12/1)	C4J87_3812	3.1.26.12, AZF43953.1, C4J87_3812	gene	Ribonuclease E
Pseudomonas sp. R1-43-08 (79016/12/1)	C4J87_3814	AZF43955.1, C4J87_3814	gene	Xanthine/CO dehydrogenase maturation factor, XdhC/CoxF family
Pseudomonas sp. R1-43-08 (79016/12/1)	C4J87_0386	AZF40575.1, C4J87_0386	gene	Membrane-bound lytic murein transglycosylase A
Pseudomonas sp. R1-43-08 (79016/12/1)	C4J87_3818	AZF43959.1, C4J87_3818	gene	Na+/H+-dicarboxylate symporter
Pseudomonas sp. R1-43-08 (79016/12/1)	C4J87_3819	AZF43960.1, C4J87_3819	gene	Transcriptional regulator, AraC family
Pseudomonas sp. R1-43-08 (79016/12/1)	C4J87_3820	2.7.13.3, AZF43961.1, C4J87_3820	gene	Sensor histidine kinase PhoQ
Pseudomonas sp. R1-43-08 (79016/12/1)	C4J87_3821	AZF43962.1, C4J87_3821	gene	Transcriptional regulatory protein PhoP
Pseudomonas sp. R1-43-08 (79016/12/1)	C4J87_3823	2.7.8.7, AZF43964.1, C4J87_3823	gene	4'-phosphopantetheinyl transferase entD
Pseudomonas sp. R1-43-08 (79016/12/1)	C4J87_3824	AZF43965.1, C4J87_3824	gene	Sensor histidine kinase
Pseudomonas sp. R1-43-08 (79016/12/1)	C4J87_3825	AZF43966.1, C4J87_3825	gene	Two-component transcriptional response regulator, LuxR family
Pseudomonas sp. R1-43-08 (79016/12/1)	C4J87_3826	1.17.4.1, AZF43967.1, C4J87_3826	gene	Ribonucleotide reductase of class Ia (aerobic), alpha subunit
Pseudomonas sp. R1-43-08 (79016/12/1)	C4J87_0387	AZF40576.1, C4J87_0387	gene	Cytochrome c556
Pseudomonas sp. R1-43-08 (79016/12/1)	C4J87_3828	AZF43969.1, C4J87_3828	gene	Flagellar hook protein FlgE
Pseudomonas sp. R1-43-08 (79016/12/1)	C4J87_3829	AZF43970.1, C4J87_3829	gene	Flagellar basal-body rod modification protein FlgD
Pseudomonas sp. R1-43-08 (79016/12/1)	C4J87_3830	AZF43971.1, C4J87_3830	gene	Flagellar basal-body rod protein FlgC
Pseudomonas sp. R1-43-08 (79016/12/1)	C4J87_3831	AZF43972.1, C4J87_3831	gene	Flagellar basal-body rod protein FlgB
Pseudomonas sp. R1-43-08 (79016/12/1)	C4J87_3832	2.1.1.80, AZF43973.1, C4J87_3832	gene	Chemotaxis protein methyltransferase CheR
Pseudomonas sp. R1-43-08 (79016/12/1)	C4J87_3833	AZF43974.1, C4J87_3833	gene	Chemotaxis protein CheV
Pseudomonas sp. R1-43-08 (79016/12/1)	C4J87_3834	AZF43975.1, C4J87_3834	gene	Flagellar basal-body P-ring formation protein FlgA
Pseudomonas sp. R1-43-08 (79016/12/1)	C4J87_3835	AZF43976.1, C4J87_3835	gene	Negative regulator of flagellin synthesis FlgM (anti-sigma28)
Pseudomonas sp. R1-43-08 (79016/12/1)	C4J87_3837	AZF43978.1, C4J87_3837	gene	Flagellar brake protein YcgR
Pseudomonas sp. R1-43-08 (79016/12/1)	C4J87_0388	AZF40577.1, C4J87_0388	gene	Protein yqjC precursor
Pseudomonas sp. R1-43-08 (79016/12/1)	C4J87_3838	AZF43979.1, C4J87_3838	gene	putative MFS-type transporter
Pseudomonas sp. R1-43-08 (79016/12/1)	C4J87_3848	AZF43983.1, C4J87_3848	gene	Mg/Co/Ni transporter MgtE, CBS domain-containing
Pseudomonas sp. R1-43-08 (79016/12/1)	C4J87_3853	2.7.2.4, AZF43985.1, C4J87_3853	gene	Aspartokinase
Pseudomonas sp. R1-43-08 (79016/12/1)	C4J87_3854	6.1.1.7, AZF43986.1, C4J87_3854	gene	Alanyl-tRNA synthetase
Pseudomonas sp. R1-43-08 (79016/12/1)	C4J87_3855	4.1.2.48, AZF43987.1, C4J87_3855	gene	Low-specificity L-threonine aldolase
Pseudomonas sp. R1-43-08 (79016/12/1)	C4J87_3856	AZF43988.1, C4J87_3856	gene	6,7-dimethyl-8-ribityllumazine synthase, putative
Pseudomonas sp. R1-43-08 (79016/12/1)	C4J87_0389	6.5.1.2, AZF40578.1, C4J87_0389	gene	DNA ligase (NAD(+))
Pseudomonas sp. R1-43-08 (79016/12/1)	C4J87_3857	3.5.1.96, AZF43989.1, C4J87_3857	gene	Succinylglutamate desuccinylase
Pseudomonas sp. R1-43-08 (79016/12/1)	C4J87_3858	AZF43990.1, C4J87_3858	gene	Putative GTPases (G3E family)
Pseudomonas sp. R1-43-08 (79016/12/1)	C4J87_3859	3.5.3.23, AZF43991.1, C4J87_3859	gene	Succinylarginine dihydrolase
Pseudomonas sp. R1-43-08 (79016/12/1)	C4J87_3860	1.2.1.71, AZF43992.1, C4J87_3860	gene	Succinylglutamic semialdehyde dehydrogenase
Pseudomonas sp. R1-43-08 (79016/12/1)	C4J87_3861	2.3.1.109, AZF43993.1, C4J87_3861	gene	Arginine N-succinyltransferase
Pseudomonas sp. R1-43-08 (79016/12/1)	C4J87_3862	2.3.1.109, AZF43994.1, C4J87_3862	gene	Arginine N-succinyltransferase, alpha subunit
Pseudomonas sp. R1-43-08 (79016/12/1)	C4J87_3863	2.6.1.81, AZF43995.1, C4J87_3863	gene	Succinylornithine transaminase
Pseudomonas sp. R1-43-08 (79016/12/1)	C4J87_3865	AZF43997.1, C4J87_3865	gene	Arginine pathway regulatory protein ArgR, repressor of arg regulon
Pseudomonas sp. R1-43-08 (79016/12/1)	C4J87_3866	AZF43998.1, C4J87_3866	gene	Arginine/ornithine ABC transporter, ATP-binding protein AotP
Pseudomonas sp. R1-43-08 (79016/12/1)	C4J87_0039	AZF40237.1, C4J87_0039	gene	ElaB protein
Pseudomonas sp. R1-43-08 (79016/12/1)	C4J87_0390	2.5.1.6, AZF40579.1, C4J87_0390	gene	S-adenosylmethionine synthetase
Pseudomonas sp. R1-43-08 (79016/12/1)	C4J87_3867	AZF43999.1, C4J87_3867	gene	Succinylglutamate desuccinylase/aspartoacylase
Pseudomonas sp. R1-43-08 (79016/12/1)	C4J87_3868	AZF44000.1, C4J87_3868	gene	Arginine/ornithine ABC transporter, permease protein AotM
Pseudomonas sp. R1-43-08 (79016/12/1)	C4J87_3869	AZF44001.1, C4J87_3869	gene	Arginine/ornithine ABC transporter, permease protein AotQ
Pseudomonas sp. R1-43-08 (79016/12/1)	C4J87_3870	AZF44002.1, C4J87_3870	gene	Arginine/ornithine ABC transporter, periplasmic arginine/ornithine binding protein
Pseudomonas sp. R1-43-08 (79016/12/1)	C4J87_3871	6.2.1.1, AZF44003.1, C4J87_3871	gene	Acetyl-CoA synthetase
Pseudomonas sp. R1-43-08 (79016/12/1)	C4J87_3874	1.17.4.1, AZF44006.1, C4J87_3874	gene	Ribonucleotide reductase of class Ia (aerobic), beta subunit
Pseudomonas sp. R1-43-08 (79016/12/1)	C4J87_3876	AZF44008.1, C4J87_3876	gene	hypothetical protein
Pseudomonas sp. R1-43-08 (79016/12/1)	C4J87_0391	AZF40580.1, C4J87_0391	gene	Transcriptional regulator, ArsR family
Pseudomonas sp. R1-43-08 (79016/12/1)	C4J87_3880	AZF44012.1, C4J87_3880	gene	Outer membrane protein romA
Pseudomonas sp. R1-43-08 (79016/12/1)	C4J87_3881	AZF44013.1, C4J87_3881	gene	Transcriptional regulator, AcrR family
Pseudomonas sp. R1-43-08 (79016/12/1)	C4J87_3882	AZF44014.1, C4J87_3882	gene	Methyl-accepting chemotaxis sensor/transducer protein
Pseudomonas sp. R1-43-08 (79016/12/1)	C4J87_3883	AZF44015.1, C4J87_3883	gene	putative membrane protein
Pseudomonas sp. R1-43-08 (79016/12/1)	C4J87_3884	AZF44016.1, C4J87_3884	gene	Transcriptional regulator, LysR family
Pseudomonas sp. R1-43-08 (79016/12/1)	C4J87_3885	AZF44017.1, C4J87_3885	gene	hypothetical protein
Pseudomonas sp. R1-43-08 (79016/12/1)	C4J87_0392	2.2.1.1, AZF40581.1, C4J87_0392	gene	Transketolase
Pseudomonas sp. R1-43-08 (79016/12/1)	C4J87_3887	AZF44019.1, C4J87_3887	gene	hypothetical protein
Pseudomonas sp. R1-43-08 (79016/12/1)	C4J87_3888	3.1.4.46, AZF44020.1, C4J87_3888	gene	Glycerophosphoryl diester phosphodiesterase
Pseudomonas sp. R1-43-08 (79016/12/1)	C4J87_3890	AZF44022.1, C4J87_3890	gene	Magnesium and cobalt transport protein CorA
Pseudomonas sp. R1-43-08 (79016/12/1)	C4J87_3891	AZF44023.1, C4J87_3891	gene	Low-affinity inorganic phosphate transporter
Pseudomonas sp. R1-43-08 (79016/12/1)	C4J87_3896	AZF44028.1, C4J87_3896	gene	RNA polymerase ECF-type sigma factor
Pseudomonas sp. R1-43-08 (79016/12/1)	C4J87_0393	AZF40582.1, C4J87_0393	gene	Glyceraldehyde-3-phosphate dehydrogenase/erythrose-4-phosphate dehydrogenase
Pseudomonas sp. R1-43-08 (79016/12/1)	C4J87_3897	AZF44029.1, C4J87_3897	gene	hypothetical protein
Pseudomonas sp. R1-43-08 (79016/12/1)	C4J87_3904	AZF44036.1, C4J87_3904	gene	putative PLP-dependent aminotransferase YfdZ
Pseudomonas sp. R1-43-08 (79016/12/1)	C4J87_3905	AZF44037.1, C4J87_3905	gene	Gluconate transporter family protein
Pseudomonas sp. R1-43-08 (79016/12/1)	C4J87_3906	2.7.1.12, AZF44038.1, C4J87_3906	gene	Gluconokinase
Pseudomonas sp. R1-43-08 (79016/12/1)	C4J87_0394	2.7.2.3, AZF40583.1, C4J87_0394	gene	Phosphoglycerate kinase
Pseudomonas sp. R1-43-08 (79016/12/1)	C4J87_3907	AZF44039.1, C4J87_3907	gene	Gluconate utilization system Gnt-I transcriptional repressor
Pseudomonas sp. R1-43-08 (79016/12/1)	C4J87_3920	3.5.1.88, AZF44052.1, C4J87_3920	gene	Peptide deformylase
Pseudomonas sp. R1-43-08 (79016/12/1)	C4J87_3921	AZF44053.1, C4J87_3921	gene	Inner membrane protein YihY, formerly thought to be RNase BN
Pseudomonas sp. R1-43-08 (79016/12/1)	C4J87_3923	AZF44055.1, C4J87_3923	gene	hypothetical protein
Pseudomonas sp. R1-43-08 (79016/12/1)	C4J87_3924	6.2.1.3, AZF44056.1, C4J87_3924	gene	Long-chain-fatty-acid--CoA ligase
Pseudomonas sp. R1-43-08 (79016/12/1)	C4J87_3925	6.2.1.3, AZF44057.1, C4J87_3925	gene	Long-chain-fatty-acid--CoA ligase
Pseudomonas sp. R1-43-08 (79016/12/1)	C4J87_3926	3.1.1.23, 3.1.1.5, AZF44058.1, C4J87_3926	gene	Lysophospholipase
Pseudomonas sp. R1-43-08 (79016/12/1)	C4J87_3927	AZF44059.1, C4J87_3927	gene	enoyl-CoA hydratase, R-specific
Pseudomonas sp. R1-43-08 (79016/12/1)	C4J87_3928	AZF44060.1, C4J87_3928	gene	hypothetical protein
Pseudomonas sp. R1-43-08 (79016/12/1)	C4J87_3930	AZF44062.1, C4J87_3930	gene	Uncharacterized protein YpeB
Pseudomonas sp. R1-43-08 (79016/12/1)	C4J87_3931	2.8.1.7, AZF44063.1, C4J87_3931	gene	Cysteine desulfurase
Pseudomonas sp. R1-43-08 (79016/12/1)	C4J87_3932	4.1.2.14, 4.1.3.16, AZF44064.1, C4J87_3932	gene	4-hydroxy-2-oxoglutarate/2-dehydro-3-deoxyphosph ogluconate aldolase
Pseudomonas sp. R1-43-08 (79016/12/1)	C4J87_3933	3.1.1.31, AZF44065.1, C4J87_3933	gene	6-phosphogluconolactonase, eukaryotic type
Pseudomonas sp. R1-43-08 (79016/12/1)	C4J87_3934	1.1.1.49, AZF44066.1, C4J87_3934	gene	Glucose-6-phosphate 1-dehydrogenase
Pseudomonas sp. R1-43-08 (79016/12/1)	C4J87_3936	AZF44068.1, C4J87_3936	gene	Phosphogluconate repressor HexR, RpiR family
Pseudomonas sp. R1-43-08 (79016/12/1)	C4J87_0397	4.1.2.13, AZF40586.1, C4J87_0397	gene	Fructose-bisphosphate aldolase class II
Pseudomonas sp. R1-43-08 (79016/12/1)	C4J87_3937	AZF44069.1, C4J87_3937	gene	Aldose 1-epimerase
Pseudomonas sp. R1-43-08 (79016/12/1)	C4J87_3938	AZF44070.1, C4J87_3938	gene	Carbohydrate-selective porin OprB
Pseudomonas sp. R1-43-08 (79016/12/1)	C4J87_3939	AZF44071.1, C4J87_3939	gene	Glucose ABC transporter, ATP-binding subunit
Pseudomonas sp. R1-43-08 (79016/12/1)	C4J87_3940	AZF44072.1, C4J87_3940	gene	Glucose ABC transport system, inner membrane component 2
Pseudomonas sp. R1-43-08 (79016/12/1)	C4J87_3941	AZF44073.1, C4J87_3941	gene	Glucose ABC transport system, inner membrane component 1
Pseudomonas sp. R1-43-08 (79016/12/1)	C4J87_3942	AZF44074.1, C4J87_3942	gene	Glucose ABC transport system, periplasmic sugar-binding protein
Pseudomonas sp. R1-43-08 (79016/12/1)	C4J87_3943	5.1.3.8, AZF44075.1, C4J87_3943	gene	N-acylglucosamine 2-epimerase
Pseudomonas sp. R1-43-08 (79016/12/1)	C4J87_3944	1.4.1.13, AZF44076.1, C4J87_3944	gene	Glutamate synthase [NADPH] large chain
Pseudomonas sp. R1-43-08 (79016/12/1)	C4J87_3945	AZF44077.1, C4J87_3945	gene	NAD(P)H steroid dehydrogenase
Pseudomonas sp. R1-43-08 (79016/12/1)	C4J87_3946	AZF44078.1, C4J87_3946	gene	Transcriptional regulator ArgP, LysR family
Pseudomonas sp. R1-43-08 (79016/12/1)	C4J87_3947	AZF44079.1, C4J87_3947	gene	hypothetical protein
Pseudomonas sp. R1-43-08 (79016/12/1)	C4J87_3948	AZF44080.1, C4J87_3948	gene	Arginine exporter protein ArgO
Pseudomonas sp. R1-43-08 (79016/12/1)	C4J87_3949	1.15.1.1, AZF44081.1, C4J87_3949	gene	Superoxide dismutase (Fe)
Pseudomonas sp. R1-43-08 (79016/12/1)	C4J87_3951	3.1.4.52, AZF44083.1, C4J87_3951	gene	c-di-GMP phosphodiesterase (BifA)
Pseudomonas sp. R1-43-08 (79016/12/1)	C4J87_3952	AZF44084.1, C4J87_3952	gene	Iron-regulated protein A precursor
Pseudomonas sp. R1-43-08 (79016/12/1)	C4J87_3953	AZF44085.1, C4J87_3953	gene	Trk potassium uptake system protein TrkH
Pseudomonas sp. R1-43-08 (79016/12/1)	C4J87_3954	AZF44086.1, C4J87_3954	gene	Transcriptional regulator, AraC family
Pseudomonas sp. R1-43-08 (79016/12/1)	C4J87_3955	AZF44087.1, C4J87_3955	gene	Putative transmembrane protein
Pseudomonas sp. R1-43-08 (79016/12/1)	C4J87_0399	4.2.2.3, AZF40588.1, C4J87_0399	gene	Alginate lyase precursor
Pseudomonas sp. R1-43-08 (79016/12/1)	C4J87_3958	AZF44090.1, C4J87_3958	gene	Putative transporter
Pseudomonas sp. R1-43-08 (79016/12/1)	C4J87_3959	AZF44091.1, C4J87_3959	gene	hypothetical protein
Pseudomonas sp. R1-43-08 (79016/12/1)	C4J87_3960	AZF44092.1, C4J87_3960	gene	Aromatic amino acid transport protein AroP
Pseudomonas sp. R1-43-08 (79016/12/1)	C4J87_3963	5.4.99.22, AZF44095.1, C4J87_3963	gene	Ribosomal large subunit pseudouridine synthase B
Pseudomonas sp. R1-43-08 (79016/12/1)	C4J87_3965	AZF44097.1, C4J87_3965	gene	Segregation and condensation protein B
Pseudomonas sp. R1-43-08 (79016/12/1)	C4J87_3966	AZF44098.1, C4J87_3966	gene	Segregation and condensation protein A
Pseudomonas sp. R1-43-08 (79016/12/1)	C4J87_0040	AZF40238.1, C4J87_0040	gene	Dodecin flavin-binding
Pseudomonas sp. R1-43-08 (79016/12/1)	C4J87_0400	AZF40589.1, C4J87_0400	gene	Sensory box/GGDEF family protein
Pseudomonas sp. R1-43-08 (79016/12/1)	C4J87_3967	AZF44099.1, C4J87_3967	gene	putative YciO protein
Pseudomonas sp. R1-43-08 (79016/12/1)	C4J87_3968	AZF44100.1, C4J87_3968	gene	putative metal-dependent phosphoesterase, PHP family
Pseudomonas sp. R1-43-08 (79016/12/1)	C4J87_3969	AZF44101.1, C4J87_3969	gene	Intracellular septation protein IspA
Pseudomonas sp. R1-43-08 (79016/12/1)	C4J87_3970	AZF44102.1, C4J87_3970	gene	YciL protein
Pseudomonas sp. R1-43-08 (79016/12/1)	C4J87_3971	AZF44103.1, C4J87_3971	gene	Translation initiation factor 2 (GTPase)
Pseudomonas sp. R1-43-08 (79016/12/1)	C4J87_3972	AZF44104.1, C4J87_3972	gene	Transcriptional regulatory protein cpxR
Pseudomonas sp. R1-43-08 (79016/12/1)	C4J87_3973	AZF44105.1, C4J87_3973	gene	P pilus assembly/Cpx signaling pathway, periplasmic inhibitor/zinc-resistance associated protein
Pseudomonas sp. R1-43-08 (79016/12/1)	C4J87_3974	AZF44106.1, C4J87_3974	gene	Sensor histidine kinase
Pseudomonas sp. R1-43-08 (79016/12/1)	C4J87_3975	AZF44107.1, C4J87_3975	gene	CoA transferase, CAIB/BAIF family
Pseudomonas sp. R1-43-08 (79016/12/1)	C4J87_3976	AZF44108.1, C4J87_3976	gene	Arginine/ornithine antiporter ArcD
Pseudomonas sp. R1-43-08 (79016/12/1)	C4J87_0401	AZF40590.1, C4J87_0401	gene	Uncharacterized protein YgjP
Pseudomonas sp. R1-43-08 (79016/12/1)	C4J87_3977	AZF44109.1, C4J87_3977	gene	Arginine/ornithine antiporter ArcD
Pseudomonas sp. R1-43-08 (79016/12/1)	C4J87_3978	3.5.3.6, AZF44110.1, C4J87_3978	gene	Arginine deiminase
Pseudomonas sp. R1-43-08 (79016/12/1)	C4J87_3979	2.1.3.3, AZF44111.1, C4J87_3979	gene	Ornithine carbamoyltransferase
Pseudomonas sp. R1-43-08 (79016/12/1)	C4J87_3980	2.7.2.2, AZF44112.1, C4J87_3980	gene	Carbamate kinase
Pseudomonas sp. R1-43-08 (79016/12/1)	C4J87_3982	AZF44114.1, C4J87_3982	gene	Transcriptional regulator
Pseudomonas sp. R1-43-08 (79016/12/1)	C4J87_3983	AZF44115.1, C4J87_3983	gene	Glycine cleavage system H protein
Pseudomonas sp. R1-43-08 (79016/12/1)	C4J87_3984	1.4.4.2, AZF44116.1, C4J87_3984	gene	Glycine dehydrogenase [decarboxylating] (glycine cleavage system P protein)
Pseudomonas sp. R1-43-08 (79016/12/1)	C4J87_3985	4.3.1.17, AZF44117.1, C4J87_3985	gene	L-serine dehydratase, beta subunit
Pseudomonas sp. R1-43-08 (79016/12/1)	C4J87_3986	2.1.2.10, AZF44118.1, C4J87_3986	gene	Aminomethyltransferase (glycine cleavage system T protein)
Pseudomonas sp. R1-43-08 (79016/12/1)	C4J87_0402	AZF40591.1, C4J87_0402	gene	hypothetical protein
Pseudomonas sp. R1-43-08 (79016/12/1)	C4J87_3987	AZF44119.1, C4J87_3987	gene	Cold shock protein of CSP family
Pseudomonas sp. R1-43-08 (79016/12/1)	C4J87_3988	AZF44120.1, C4J87_3988	gene	putative transmembrane protein
Pseudomonas sp. R1-43-08 (79016/12/1)	C4J87_3989	2.5.1.72, AZF44121.1, C4J87_3989	gene	Quinolinate synthetase
Pseudomonas sp. R1-43-08 (79016/12/1)	C4J87_3995	2.3.3.13, AZF44127.1, C4J87_3995	gene	2-isopropylmalate synthase
Pseudomonas sp. R1-43-08 (79016/12/1)	C4J87_3997	4.3.99.3, AZF44128.1, C4J87_3997	gene	7-carboxy-7-deazaguanine synthase
Pseudomonas sp. R1-43-08 (79016/12/1)	C4J87_0403	AZF40592.1, C4J87_0403	gene	N-acetyltransferase ElaA
Pseudomonas sp. R1-43-08 (79016/12/1)	C4J87_3998	AZF44129.1, C4J87_3998	gene	Tol-Pal system TPR repeat containing exported protein YbgF
Pseudomonas sp. R1-43-08 (79016/12/1)	C4J87_3999	AZF44130.1, C4J87_3999	gene	Tol-Pal system peptidoglycan-associated lipoprotein PAL
Pseudomonas sp. R1-43-08 (79016/12/1)	C4J87_4000	AZF44131.1, C4J87_4000	gene	Tol-Pal system beta propeller repeat protein TolB
Pseudomonas sp. R1-43-08 (79016/12/1)	C4J87_4001	AZF44132.1, C4J87_4001	gene	TolA protein
Pseudomonas sp. R1-43-08 (79016/12/1)	C4J87_4002	AZF44133.1, C4J87_4002	gene	Tol biopolymer transport system, TolR protein
Pseudomonas sp. R1-43-08 (79016/12/1)	C4J87_4003	AZF44134.1, C4J87_4003	gene	Tol-Pal system protein TolQ
Pseudomonas sp. R1-43-08 (79016/12/1)	C4J87_4004	AZF44135.1, C4J87_4004	gene	Tol-Pal system-associated acyl-CoA thioesterase
Pseudomonas sp. R1-43-08 (79016/12/1)	C4J87_4006	AZF44137.1, C4J87_4006	gene	Holliday junction DNA helicase RuvB
Pseudomonas sp. R1-43-08 (79016/12/1)	C4J87_4007	AZF44138.1, C4J87_4007	gene	Holliday junction DNA helicase RuvA
Pseudomonas sp. R1-43-08 (79016/12/1)	C4J87_0404	AZF40593.1, C4J87_0404	gene	amino acid ABC transporter, periplasmic amino acid-binding protein, putative
Pseudomonas sp. R1-43-08 (79016/12/1)	C4J87_4008	3.1.22.4, AZF44139.1, C4J87_4008	gene	Crossover junction endodeoxyribonuclease RuvC
Pseudomonas sp. R1-43-08 (79016/12/1)	C4J87_4009	AZF44140.1, C4J87_4009	gene	putative transcriptional regulatory protein YebC
Pseudomonas sp. R1-43-08 (79016/12/1)	C4J87_4010	6.1.1.12, 6.1.1.23, AZF44141.1, C4J87_4010	gene	Aspartyl-tRNA synthetase
Pseudomonas sp. R1-43-08 (79016/12/1)	C4J87_4011	AZF44142.1, C4J87_4011	gene	Type I antifreeze protein
Pseudomonas sp. R1-43-08 (79016/12/1)	C4J87_4013	AZF44144.1, C4J87_4013	gene	DNA protection during starvation protein
Pseudomonas sp. R1-43-08 (79016/12/1)	C4J87_4014	AZF44145.1, C4J87_4014	gene	Cold shock protein of CSP family
Pseudomonas sp. R1-43-08 (79016/12/1)	C4J87_4015	AZF44146.1, C4J87_4015	gene	Protein SlyX
Pseudomonas sp. R1-43-08 (79016/12/1)	C4J87_4016	AZF44147.1, C4J87_4016	gene	Diadenosine tetraphosphate (Ap4A) hydrolase
Pseudomonas sp. R1-43-08 (79016/12/1)	C4J87_4017	AZF44148.1, C4J87_4017	gene	Outer membrane low permeability porin OccD1/OprD
Pseudomonas sp. R1-43-08 (79016/12/1)	C4J87_0405	AZF40594.1, C4J87_0405	gene	hypothetical protein
Pseudomonas sp. R1-43-08 (79016/12/1)	C4J87_4018	AZF44149.1, C4J87_4018	gene	Small-conductance mechanosensitive channel
Pseudomonas sp. R1-43-08 (79016/12/1)	C4J87_4019	AZF44150.1, C4J87_4019	gene	protein Yitk
Pseudomonas sp. R1-43-08 (79016/12/1)	C4J87_4020	1.1.1.169, AZF44151.1, C4J87_4020	gene	2-dehydropantoate 2-reductase
Pseudomonas sp. R1-43-08 (79016/12/1)	C4J87_4021	AZF44152.1, C4J87_4021	gene	Sensory box histidine kinase
Pseudomonas sp. R1-43-08 (79016/12/1)	C4J87_4022	2.5.1.17, AZF44153.1, C4J87_4022	gene	ATP:Cob(I)alamin adenosyltransferase
Pseudomonas sp. R1-43-08 (79016/12/1)	C4J87_4023	AZF44154.1, C4J87_4023	gene	Mutator MutT protein (7,8-dihydro-8-oxoguanine-triphosphatase)
Pseudomonas sp. R1-43-08 (79016/12/1)	C4J87_4024	2.3.1.1, 2.3.1.35, AZF44155.1, C4J87_4024	gene	Glutamate N-acetyltransferase
Pseudomonas sp. R1-43-08 (79016/12/1)	C4J87_4025	AZF44156.1, C4J87_4025	gene	Protein translocase subunit SecA
Pseudomonas sp. R1-43-08 (79016/12/1)	C4J87_4026	AZF44157.1, C4J87_4026	gene	Zn-ribbon-containing protein
Pseudomonas sp. R1-43-08 (79016/12/1)	C4J87_4027	AZF44158.1, C4J87_4027	gene	Uncharacterized protein YjgR
Pseudomonas sp. R1-43-08 (79016/12/1)	C4J87_0406	AZF40595.1, C4J87_0406	gene	Uncharacterized protein YhiN
Pseudomonas sp. R1-43-08 (79016/12/1)	C4J87_4028	AZF44159.1, C4J87_4028	gene	Methyl-accepting chemotaxis sensor/transducer protein
Pseudomonas sp. R1-43-08 (79016/12/1)	C4J87_4032	3.5.1.10, AZF44163.1, C4J87_4032	gene	Formyltetrahydrofolate deformylase
Pseudomonas sp. R1-43-08 (79016/12/1)	C4J87_4033	AZF44164.1, C4J87_4033	gene	transcriptional regulator MvaT, P16 subunit
Pseudomonas sp. R1-43-08 (79016/12/1)	C4J87_4034	3.1.11.1, AZF44165.1, C4J87_4034	gene	Exodeoxyribonuclease I
Pseudomonas sp. R1-43-08 (79016/12/1)	C4J87_4035	AZF44166.1, C4J87_4035	gene	Integral membrane protein
Pseudomonas sp. R1-43-08 (79016/12/1)	C4J87_4036	AZF44167.1, C4J87_4036	gene	putative membrane protein
Pseudomonas sp. R1-43-08 (79016/12/1)	C4J87_4037	AZF44168.1, C4J87_4037	gene	5'-nucleotidase/2',3'-cyclic phosphodiesterase
Pseudomonas sp. R1-43-08 (79016/12/1)	C4J87_0407	AZF40596.1, C4J87_0407	gene	ATP-dependent 23S rRNA helicase DbpA
Pseudomonas sp. R1-43-08 (79016/12/1)	C4J87_4038	AZF44169.1, C4J87_4038	gene	hypothetical protein
Pseudomonas sp. R1-43-08 (79016/12/1)	C4J87_4039	AZF44170.1, C4J87_4039	gene	MoxR protein
Pseudomonas sp. R1-43-08 (79016/12/1)	C4J87_4040	AZF44171.1, C4J87_4040	gene	putative membrane protein
Pseudomonas sp. R1-43-08 (79016/12/1)	C4J87_4042	AZF44173.1, C4J87_4042	gene	putative lipoprotein
Pseudomonas sp. R1-43-08 (79016/12/1)	C4J87_4043	2.7.1.40, AZF44174.1, C4J87_4043	gene	Pyruvate kinase
Pseudomonas sp. R1-43-08 (79016/12/1)	C4J87_4044	AZF44175.1, C4J87_4044	gene	2-polyprenylphenol hydroxylase-like
Pseudomonas sp. R1-43-08 (79016/12/1)	C4J87_4045	4.2.1.2, AZF44176.1, C4J87_4045	gene	Fumarate hydratase class I, aerobic
Pseudomonas sp. R1-43-08 (79016/12/1)	C4J87_4046	AZF44177.1, C4J87_4046	gene	C4-dicarboxylate transport sensor protein dctB
Pseudomonas sp. R1-43-08 (79016/12/1)	C4J87_4047	AZF44178.1, C4J87_4047	gene	C4-dicarboxylate transport transcriptional regulatory protein
Pseudomonas sp. R1-43-08 (79016/12/1)	C4J87_0408	AZF40597.1, C4J87_0408	gene	Efflux pump transporter of major facilitator superfamily (MFS)
Pseudomonas sp. R1-43-08 (79016/12/1)	C4J87_4048	AZF44179.1, C4J87_4048	gene	Alpha-ketoglutarate permease
Pseudomonas sp. R1-43-08 (79016/12/1)	C4J87_4049	AZF44180.1, C4J87_4049	gene	Flavin reductase-like, FMN-binding domain protein
Pseudomonas sp. R1-43-08 (79016/12/1)	C4J87_4052	AZF44183.1, C4J87_4052	gene	Transcriptional regulator, AraC family
Pseudomonas sp. R1-43-08 (79016/12/1)	C4J87_4053	2.7.13.3, AZF44184.1, C4J87_4053	gene	Integral membrane sensor signal transduction histidine kinase, glucose catabolism cluster
Pseudomonas sp. R1-43-08 (79016/12/1)	C4J87_4054	AZF44185.1, C4J87_4054	gene	DNA-binding response regulator GltR, controls specific porins for the entry of glucose
Pseudomonas sp. R1-43-08 (79016/12/1)	C4J87_4055	2.7.1.2, AZF44186.1, C4J87_4055	gene	Glucokinase
Pseudomonas sp. R1-43-08 (79016/12/1)	C4J87_4056	4.2.1.12, AZF44187.1, C4J87_4056	gene	Phosphogluconate dehydratase
Pseudomonas sp. R1-43-08 (79016/12/1)	C4J87_4057	1.2.1.12, AZF44188.1, C4J87_4057	gene	NAD-dependent glyceraldehyde-3-phosphate dehydrogenase
Pseudomonas sp. R1-43-08 (79016/12/1)	C4J87_4058	AZF44189.1, C4J87_4058	gene	Sigma factor, ECF subfamily
Pseudomonas sp. R1-43-08 (79016/12/1)	C4J87_4059	AZF44190.1, C4J87_4059	gene	Iron siderophore sensor protein
Pseudomonas sp. R1-43-08 (79016/12/1)	C4J87_4060	AZF44191.1, C4J87_4060	gene	Iron siderophore receptor protein
Pseudomonas sp. R1-43-08 (79016/12/1)	C4J87_4061	AZF44192.1, C4J87_4061	gene	Heme oxygenase HemO
Pseudomonas sp. R1-43-08 (79016/12/1)	C4J87_4063	AZF44194.1, C4J87_4063	gene	Methyl-accepting chemotaxis sensor/transducer protein
Pseudomonas sp. R1-43-08 (79016/12/1)	C4J87_4064	AZF44195.1, C4J87_4064	gene	Putative NAD(P)H nitroreductase YdjA
Pseudomonas sp. R1-43-08 (79016/12/1)	C4J87_4065	AZF44196.1, C4J87_4065	gene	putative thiol oxidoreductase
Pseudomonas sp. R1-43-08 (79016/12/1)	C4J87_4066	AZF44197.1, C4J87_4066	gene	Iron-regulated protein A precursor
Pseudomonas sp. R1-43-08 (79016/12/1)	C4J87_4067	AZF44198.1, C4J87_4067	gene	putative exported protein
Pseudomonas sp. R1-43-08 (79016/12/1)	C4J87_0005	AZF40203.1, C4J87_0005	gene	Two-component transcriptional response regulator, LuxR family
Pseudomonas sp. R1-43-08 (79016/12/1)	C4J87_0041	AZF40239.1, C4J87_0041	gene	hypothetical protein
Pseudomonas sp. R1-43-08 (79016/12/1)	C4J87_0410	AZF40599.1, C4J87_0410	gene	TldE/PmbA family protein
Pseudomonas sp. R1-43-08 (79016/12/1)	C4J87_4071	AZF44202.1, C4J87_4071	gene	InaA protein
Pseudomonas sp. R1-43-08 (79016/12/1)	C4J87_4072	AZF44203.1, C4J87_4072	gene	SAM-dependent methyltransferase
Pseudomonas sp. R1-43-08 (79016/12/1)	C4J87_4073	AZF44204.1, C4J87_4073	gene	Two-component system sensor histidine kinase
Pseudomonas sp. R1-43-08 (79016/12/1)	C4J87_4074	AZF44205.1, C4J87_4074	gene	Two-component transcriptional response regulator, LuxR family
Pseudomonas sp. R1-43-08 (79016/12/1)	C4J87_4077	AZF44208.1, C4J87_4077	gene	Heat shock protein 60 family chaperone GroEL
Pseudomonas sp. R1-43-08 (79016/12/1)	C4J87_0411	AZF40600.1, C4J87_0411	gene	TldD family protein
Pseudomonas sp. R1-43-08 (79016/12/1)	C4J87_4078	AZF44209.1, C4J87_4078	gene	Heat shock protein 60 family co-chaperone GroES
Pseudomonas sp. R1-43-08 (79016/12/1)	C4J87_4079	AZF44210.1, C4J87_4079	gene	protein FxsA
Pseudomonas sp. R1-43-08 (79016/12/1)	C4J87_4080	AZF44211.1, C4J87_4080	gene	Putative heme iron utilization protein
Pseudomonas sp. R1-43-08 (79016/12/1)	C4J87_4081	AZF44212.1, C4J87_4081	gene	Peptide chain release factor RF-3
Pseudomonas sp. R1-43-08 (79016/12/1)	C4J87_4082	AZF44213.1, C4J87_4082	gene	DNA base-flipping protein
Pseudomonas sp. R1-43-08 (79016/12/1)	C4J87_4083	AZF44214.1, C4J87_4083	gene	AmpG permease
Pseudomonas sp. R1-43-08 (79016/12/1)	C4J87_4084	6.1.1.15, AZF44215.1, C4J87_4084	gene	Prolyl-tRNA synthetase, bacterial type
Pseudomonas sp. R1-43-08 (79016/12/1)	C4J87_4085	AZF44216.1, C4J87_4085	gene	putative lipoprotein
Pseudomonas sp. R1-43-08 (79016/12/1)	C4J87_4086	2.7.7.7, AZF44217.1, C4J87_4086	gene	DNA polymerase IV
Pseudomonas sp. R1-43-08 (79016/12/1)	C4J87_4089	2.3.2.11, AZF44218.1, C4J87_4089	gene	Alanylphosphatidylglycerol synthase
Pseudomonas sp. R1-43-08 (79016/12/1)	C4J87_0412	1.1.99.1, AZF40601.1, C4J87_0412	gene	Choline dehydrogenase
Pseudomonas sp. R1-43-08 (79016/12/1)	C4J87_4090	AZF44219.1, C4J87_4090	gene	Alanylphosphatidylglycerol hydrolase, periplasmic
Pseudomonas sp. R1-43-08 (79016/12/1)	C4J87_4091	AZF44220.1, C4J87_4091	gene	Single-stranded-DNA-specific exonuclease RecJ
Pseudomonas sp. R1-43-08 (79016/12/1)	C4J87_4092	AZF44221.1, C4J87_4092	gene	YaeQ protein
Pseudomonas sp. R1-43-08 (79016/12/1)	C4J87_4095	4.2.3.1, AZF44224.1, C4J87_4095	gene	Threonine synthase
Pseudomonas sp. R1-43-08 (79016/12/1)	C4J87_4096	1.1.1.3, AZF44225.1, C4J87_4096	gene	Homoserine dehydrogenase
Pseudomonas sp. R1-43-08 (79016/12/1)	C4J87_4097	AZF44226.1, C4J87_4097	gene	Thiol:disulfide interchange protein DsbC
Pseudomonas sp. R1-43-08 (79016/12/1)	C4J87_4098	AZF44227.1, C4J87_4098	gene	Site-specific tyrosine recombinase XerD
Pseudomonas sp. R1-43-08 (79016/12/1)	C4J87_0413	1.2.1.8, AZF40602.1, C4J87_0413	gene	Betaine aldehyde dehydrogenase
Pseudomonas sp. R1-43-08 (79016/12/1)	C4J87_4100	AZF44229.1, C4J87_4100	gene	LSU ribosomal protein L19p
Pseudomonas sp. R1-43-08 (79016/12/1)	C4J87_4101	2.1.1.228, AZF44230.1, C4J87_4101	gene	tRNA (guanine(37)-N(1))-methyltransferase
Pseudomonas sp. R1-43-08 (79016/12/1)	C4J87_4102	AZF44231.1, C4J87_4102	gene	16S rRNA processing protein RimM
Pseudomonas sp. R1-43-08 (79016/12/1)	C4J87_4103	AZF44232.1, C4J87_4103	gene	SSU ribosomal protein S16p
Pseudomonas sp. R1-43-08 (79016/12/1)	C4J87_4104	AZF44233.1, C4J87_4104	gene	Signal recognition particle protein Ffh
Pseudomonas sp. R1-43-08 (79016/12/1)	C4J87_4106	AZF44235.1, C4J87_4106	gene	Inner membrane protein YpjD
Pseudomonas sp. R1-43-08 (79016/12/1)	C4J87_4107	AZF44236.1, C4J87_4107	gene	CBS domain containing protein
Pseudomonas sp. R1-43-08 (79016/12/1)	C4J87_4108	AZF44237.1, C4J87_4108	gene	putative MFS-type transporter
Pseudomonas sp. R1-43-08 (79016/12/1)	C4J87_4109	AZF44238.1, C4J87_4109	gene	Phosphoribosylglycinamide formyltransferase 2
Pseudomonas sp. R1-43-08 (79016/12/1)	C4J87_0414	AZF40603.1, C4J87_0414	gene	HTH-type transcriptional regulator BetI
Pseudomonas sp. R1-43-08 (79016/12/1)	C4J87_4110	AZF44239.1, C4J87_4110	gene	Putative preQ0 transporter YhhQ
Pseudomonas sp. R1-43-08 (79016/12/1)	C4J87_4112	4.2.1.1, AZF44241.1, C4J87_4112	gene	Carbonic anhydrase, gamma class
Pseudomonas sp. R1-43-08 (79016/12/1)	C4J87_4113	AZF44242.1, C4J87_4113	gene	putative Nudix hydrolase NudL
Pseudomonas sp. R1-43-08 (79016/12/1)	C4J87_4114	AZF44243.1, C4J87_4114	gene	MutT/Nudix family protein
Pseudomonas sp. R1-43-08 (79016/12/1)	C4J87_4115	AZF44244.1, C4J87_4115	gene	putative lipoprotein
Pseudomonas sp. R1-43-08 (79016/12/1)	C4J87_4116	AZF44245.1, C4J87_4116	gene	putative transcriptional regulator of N-Acetylglucosamine utilization, GntR family
Pseudomonas sp. R1-43-08 (79016/12/1)	C4J87_4117	3.5.1.25, AZF44246.1, C4J87_4117	gene	N-acetylglucosamine-6-phosphate deacetylase
Pseudomonas sp. R1-43-08 (79016/12/1)	C4J87_4118	3.5.99.6, AZF44247.1, C4J87_4118	gene	Glucosamine-6-phosphate deaminase [isomerizing], alternative
Pseudomonas sp. R1-43-08 (79016/12/1)	C4J87_4119	2.7.3.9, AZF44248.1, C4J87_4119	gene	PTS system, N-acetylglucosamine-specific IIA component
Pseudomonas sp. R1-43-08 (79016/12/1)	C4J87_0415	AZF40604.1, C4J87_0415	gene	High-affinity choline uptake protein BetT
Pseudomonas sp. R1-43-08 (79016/12/1)	C4J87_4120	AZF44249.1, C4J87_4120	gene	PTS system, N-acetylglucosamine-specific IIC component
Pseudomonas sp. R1-43-08 (79016/12/1)	C4J87_4123	AZF44252.1, C4J87_4123	gene	Bsu YqfO NIF3/CutA domain
Pseudomonas sp. R1-43-08 (79016/12/1)	C4J87_4124	6.3.5.3, AZF44253.1, C4J87_4124	gene	Phosphoribosylformylglycinamidine synthase, synthetase subunit
Pseudomonas sp. R1-43-08 (79016/12/1)	C4J87_4125	AZF44254.1, C4J87_4125	gene	Membrane-bound lytic murein transglycosylase F
Pseudomonas sp. R1-43-08 (79016/12/1)	C4J87_4128	6.3.5.2, AZF44257.1, C4J87_4128	gene	GMP synthase [glutamine-hydrolyzing], amidotransferase subunit
Pseudomonas sp. R1-43-08 (79016/12/1)	C4J87_4129	1.1.1.205, AZF44258.1, C4J87_4129	gene	Inosine-5'-monophosphate dehydrogenase
Pseudomonas sp. R1-43-08 (79016/12/1)	C4J87_0416	AZF40605.1, C4J87_0416	gene	Choline binding ABC transport system ATP-binding protein ChoV
Pseudomonas sp. R1-43-08 (79016/12/1)	C4J87_4130	AZF44259.1, C4J87_4130	gene	ABC-type sugar transport system, ATPase component
Pseudomonas sp. R1-43-08 (79016/12/1)	C4J87_4131	AZF44260.1, C4J87_4131	gene	putative membrane protein
Pseudomonas sp. R1-43-08 (79016/12/1)	C4J87_4132	3.1.11.6, AZF44261.1, C4J87_4132	gene	Exodeoxyribonuclease VII large subunit
Pseudomonas sp. R1-43-08 (79016/12/1)	C4J87_4133	AZF44262.1, C4J87_4133	gene	Peptidase, M23/M37 family
Pseudomonas sp. R1-43-08 (79016/12/1)	C4J87_4134	2.3.3.13, AZF44263.1, C4J87_4134	gene	2-isopropylmalate synthase
Pseudomonas sp. R1-43-08 (79016/12/1)	C4J87_4135	3.5.1.4, AZF44264.1, C4J87_4135	gene	Aliphatic amidase AmiE
Pseudomonas sp. R1-43-08 (79016/12/1)	C4J87_4136	AZF44265.1, C4J87_4136	gene	Methionine aminotransferase, PLP-dependent
Pseudomonas sp. R1-43-08 (79016/12/1)	C4J87_4137	AZF44266.1, C4J87_4137	gene	GTP-binding protein EngA
Pseudomonas sp. R1-43-08 (79016/12/1)	C4J87_4139	AZF44268.1, C4J87_4139	gene	Outer membrane beta-barrel assembly protein BamB
Pseudomonas sp. R1-43-08 (79016/12/1)	C4J87_0417	AZF40606.1, C4J87_0417	gene	Choline binding ABC transport system permease protein ChoW
Pseudomonas sp. R1-43-08 (79016/12/1)	C4J87_4140	AZF44269.1, C4J87_4140	gene	hypothetical protein
Pseudomonas sp. R1-43-08 (79016/12/1)	C4J87_4141	6.1.1.21, AZF44270.1, C4J87_4141	gene	Histidyl-tRNA synthetase
Pseudomonas sp. R1-43-08 (79016/12/1)	C4J87_4142	1.17.7.1, AZF44271.1, C4J87_4142	gene	1-hydroxy-2-methyl-2-(E)-butenyl 4-diphosphate synthase
Pseudomonas sp. R1-43-08 (79016/12/1)	C4J87_4143	AZF44272.1, C4J87_4143	gene	Cytoskeleton protein RodZ
Pseudomonas sp. R1-43-08 (79016/12/1)	C4J87_4144	AZF44273.1, C4J87_4144	gene	Type IV pilus biogenesis protein PilF
Pseudomonas sp. R1-43-08 (79016/12/1)	C4J87_4145	2.1.1.192, AZF44274.1, C4J87_4145	gene	23S rRNA (adenine(2503)-C(2))-methyltransferase & tRNA (adenine(37)-C(2))-methyltransferase
Pseudomonas sp. R1-43-08 (79016/12/1)	C4J87_4146	2.7.4.6, AZF44275.1, C4J87_4146	gene	Nucleoside diphosphate kinase
Pseudomonas sp. R1-43-08 (79016/12/1)	C4J87_4148	AZF44277.1, C4J87_4148	gene	Ferredoxin, 2Fe-2S
Pseudomonas sp. R1-43-08 (79016/12/1)	C4J87_4149	AZF44278.1, C4J87_4149	gene	Chaperone protein HscA
Pseudomonas sp. R1-43-08 (79016/12/1)	C4J87_0418	AZF40607.1, C4J87_0418	gene	Glycine betaine/L-proline transport substrate-binding protein ProX
Pseudomonas sp. R1-43-08 (79016/12/1)	C4J87_4150	AZF44279.1, C4J87_4150	gene	Chaperone protein HscB
Pseudomonas sp. R1-43-08 (79016/12/1)	C4J87_4151	AZF44280.1, C4J87_4151	gene	Iron-sulfur cluster assembly iron binding protein IscA
Pseudomonas sp. R1-43-08 (79016/12/1)	C4J87_4152	AZF44281.1, C4J87_4152	gene	Iron-sulfur cluster assembly scaffold protein IscU
Pseudomonas sp. R1-43-08 (79016/12/1)	C4J87_4153	2.8.1.7, AZF44282.1, C4J87_4153	gene	Cysteine desulfurase, IscS
Pseudomonas sp. R1-43-08 (79016/12/1)	C4J87_4154	AZF44283.1, C4J87_4154	gene	Iron-sulfur cluster regulator IscR
Pseudomonas sp. R1-43-08 (79016/12/1)	C4J87_4155	2.3.1.30, AZF44284.1, C4J87_4155	gene	Serine acetyltransferase
Pseudomonas sp. R1-43-08 (79016/12/1)	C4J87_4156	2.1.1.200, AZF44285.1, C4J87_4156	gene	tRNA (cytidine(32)/uridine(32)-2'-O)-methyltransferase
Pseudomonas sp. R1-43-08 (79016/12/1)	C4J87_4157	3.1.3.25, AZF44286.1, C4J87_4157	gene	Inositol-1-monophosphatase
Pseudomonas sp. R1-43-08 (79016/12/1)	C4J87_4158	AZF44287.1, C4J87_4158	gene	putative exported protein
Pseudomonas sp. R1-43-08 (79016/12/1)	C4J87_4159	AZF44288.1, C4J87_4159	gene	Protein translocase subunit SecF
Pseudomonas sp. R1-43-08 (79016/12/1)	C4J87_0419	4.3.1.17, AZF40608.1, C4J87_0419	gene	L-serine dehydratase, beta subunit
Pseudomonas sp. R1-43-08 (79016/12/1)	C4J87_4160	AZF44289.1, C4J87_4160	gene	Protein translocase subunit SecD
Pseudomonas sp. R1-43-08 (79016/12/1)	C4J87_4161	AZF44290.1, C4J87_4161	gene	Preprotein translocase subunit YajC
Pseudomonas sp. R1-43-08 (79016/12/1)	C4J87_4162	2.4.2.29, AZF44291.1, C4J87_4162	gene	tRNA-guanine transglycosylase
Pseudomonas sp. R1-43-08 (79016/12/1)	C4J87_4163	2.4.99.17, AZF44292.1, C4J87_4163	gene	S-adenosylmethionine:tRNA ribosyltransferase-isomerase
Pseudomonas sp. R1-43-08 (79016/12/1)	C4J87_0042	AZF40240.1, C4J87_0042	gene	Luciferase-like monooxygenase YhbW
Pseudomonas sp. R1-43-08 (79016/12/1)	C4J87_0420	AZF40609.1, C4J87_0420	gene	putative MFS-type transporter
Pseudomonas sp. R1-43-08 (79016/12/1)	C4J87_4171	AZF44299.1, C4J87_4171	gene	Putative formate dehydrogenase oxidoreductase protein
Pseudomonas sp. R1-43-08 (79016/12/1)	C4J87_4176	AZF44304.1, C4J87_4176	gene	Lysine exporter protein LysE/YggA
Pseudomonas sp. R1-43-08 (79016/12/1)	C4J87_0421	AZF40610.1, C4J87_0421	gene	LysR family transcriptional regulator YnfL
Pseudomonas sp. R1-43-08 (79016/12/1)	C4J87_4189	AZF44317.1, C4J87_4189	gene	hypothetical protein
Pseudomonas sp. R1-43-08 (79016/12/1)	C4J87_4194	AZF44322.1, C4J87_4194	gene	hypothetical protein
Pseudomonas sp. R1-43-08 (79016/12/1)	C4J87_0423	2.3.1.41, AZF40612.1, C4J87_0423	gene	3-oxoacyl-(ACP) synthase
Pseudomonas sp. R1-43-08 (79016/12/1)	C4J87_4204	AZF44332.1, C4J87_4204	gene	Heme O synthase, protoheme IX farnesyltransferase COX10-CtaB
Pseudomonas sp. R1-43-08 (79016/12/1)	C4J87_4205	AZF44333.1, C4J87_4205	gene	Cytochrome O ubiquinol oxidase subunit IV
Pseudomonas sp. R1-43-08 (79016/12/1)	C4J87_4206	AZF44334.1, C4J87_4206	gene	Cytochrome O ubiquinol oxidase subunit III
Pseudomonas sp. R1-43-08 (79016/12/1)	C4J87_4207	AZF44335.1, C4J87_4207	gene	Cytochrome O ubiquinol oxidase subunit I
Pseudomonas sp. R1-43-08 (79016/12/1)	C4J87_4208	AZF44336.1, C4J87_4208	gene	Cytochrome O ubiquinol oxidase subunit II
Pseudomonas sp. R1-43-08 (79016/12/1)	C4J87_4209	AZF44337.1, C4J87_4209	gene	Periplasmic thiol:disulfide oxidoreductase DsbB
Pseudomonas sp. R1-43-08 (79016/12/1)	C4J87_4210	1.14.12.17, AZF44338.1, C4J87_4210	gene	Flavohemoglobin
Pseudomonas sp. R1-43-08 (79016/12/1)	C4J87_0424	1.1.1.100, AZF40613.1, C4J87_0424	gene	3-oxoacyl-(ACP) reductase
Pseudomonas sp. R1-43-08 (79016/12/1)	C4J87_4211	AZF44339.1, C4J87_4211	gene	Anaerobic nitric oxide reductase transcription regulator NorR
Pseudomonas sp. R1-43-08 (79016/12/1)	C4J87_4212	AZF44340.1, C4J87_4212	gene	Permease of the drug/metabolite transporter (DMT) superfamily
Pseudomonas sp. R1-43-08 (79016/12/1)	C4J87_4213	AZF44341.1, C4J87_4213	gene	Transcriptional regulator, AraC family
Pseudomonas sp. R1-43-08 (79016/12/1)	C4J87_4214	AZF44342.1, C4J87_4214	gene	Transcriptional regulator, LuxR family
Pseudomonas sp. R1-43-08 (79016/12/1)	C4J87_4215	AZF44343.1, C4J87_4215	gene	hypothetical protein
Pseudomonas sp. R1-43-08 (79016/12/1)	C4J87_4216	AZF44344.1, C4J87_4216	gene	Type V secretory pathway, adhesin AidA
Pseudomonas sp. R1-43-08 (79016/12/1)	C4J87_4217	AZF44345.1, C4J87_4217	gene	Dehydrogenase
Pseudomonas sp. R1-43-08 (79016/12/1)	C4J87_4218	AZF44346.1, C4J87_4218	gene	Hydrolase, alpha/beta fold family
Pseudomonas sp. R1-43-08 (79016/12/1)	C4J87_4219	AZF44347.1, C4J87_4219	gene	Ribulose-5-phosphate 4-epimerase, putative
Pseudomonas sp. R1-43-08 (79016/12/1)	C4J87_4220	AZF44348.1, C4J87_4220	gene	putative flavoprotein YqcA
Pseudomonas sp. R1-43-08 (79016/12/1)	C4J87_0425	4.2.1.59, AZF40614.1, C4J87_0425	gene	3-hydroxydecanoyl-(ACP) dehydratase
Pseudomonas sp. R1-43-08 (79016/12/1)	C4J87_4221	AZF44349.1, C4J87_4221	gene	Signal transduction histidine kinase
Pseudomonas sp. R1-43-08 (79016/12/1)	C4J87_4222	AZF44350.1, C4J87_4222	gene	hypothetical protein
Pseudomonas sp. R1-43-08 (79016/12/1)	C4J87_4223	AZF44351.1, C4J87_4223	gene	Transcriptional regulator, MerR family
Pseudomonas sp. R1-43-08 (79016/12/1)	C4J87_4224	AZF44352.1, C4J87_4224	gene	putative membrane protein
Pseudomonas sp. R1-43-08 (79016/12/1)	C4J87_4225	AZF44353.1, C4J87_4225	gene	FolM Alternative dihydrofolate reductase 1
Pseudomonas sp. R1-43-08 (79016/12/1)	C4J87_4226	3.5.4.16, AZF44354.1, C4J87_4226	gene	GTP cyclohydrolase I type 1
Pseudomonas sp. R1-43-08 (79016/12/1)	C4J87_4227	AZF44355.1, C4J87_4227	gene	D-erythro-7,8-dihydroneopterin triphosphate epimerase
Pseudomonas sp. R1-43-08 (79016/12/1)	C4J87_4228	AZF44356.1, C4J87_4228	gene	hypothetical protein
Pseudomonas sp. R1-43-08 (79016/12/1)	C4J87_4229	AZF44357.1, C4J87_4229	gene	Type III effector HopPmaJ
Pseudomonas sp. R1-43-08 (79016/12/1)	C4J87_4230	1.8.1.9, AZF44358.1, C4J87_4230	gene	Thioredoxin reductase
Pseudomonas sp. R1-43-08 (79016/12/1)	C4J87_0426	2.3.1.41, AZF40615.1, C4J87_0426	gene	3-oxoacyl-(ACP) synthase
Pseudomonas sp. R1-43-08 (79016/12/1)	C4J87_4232	AZF44360.1, C4J87_4232	gene	Sulfate transport system protein cysZ
Pseudomonas sp. R1-43-08 (79016/12/1)	C4J87_4233	AZF44361.1, C4J87_4233	gene	Glycosyltransferase
Pseudomonas sp. R1-43-08 (79016/12/1)	C4J87_4234	AZF44362.1, C4J87_4234	gene	FMN oxidoreductase
Pseudomonas sp. R1-43-08 (79016/12/1)	C4J87_4235	AZF44363.1, C4J87_4235	gene	Glutathione peroxidase family protein
Pseudomonas sp. R1-43-08 (79016/12/1)	C4J87_4236	AZF44364.1, C4J87_4236	gene	Conserved uncharacterized protein CreA
Pseudomonas sp. R1-43-08 (79016/12/1)	C4J87_4237	2.7.2.11, AZF44365.1, C4J87_4237	gene	Glutamate 5-kinase
Pseudomonas sp. R1-43-08 (79016/12/1)	C4J87_4238	AZF44366.1, C4J87_4238	gene	GTP-binding protein Obg
Pseudomonas sp. R1-43-08 (79016/12/1)	C4J87_4239	AZF44367.1, C4J87_4239	gene	LSU ribosomal protein L27p
Pseudomonas sp. R1-43-08 (79016/12/1)	C4J87_4240	AZF44368.1, C4J87_4240	gene	LSU ribosomal protein L21p
Pseudomonas sp. R1-43-08 (79016/12/1)	C4J87_0427	AZF40616.1, C4J87_0427	gene	lipoprotein
Pseudomonas sp. R1-43-08 (79016/12/1)	C4J87_4241	2.5.1.84, AZF44369.1, C4J87_4241	gene	Nonaprenyl diphosphate synthase (geranyl-diphosphate specific)
Pseudomonas sp. R1-43-08 (79016/12/1)	C4J87_4242	AZF44370.1, C4J87_4242	gene	Protein PhnA
Pseudomonas sp. R1-43-08 (79016/12/1)	C4J87_4243	AZF44371.1, C4J87_4243	gene	hypothetical protein
Pseudomonas sp. R1-43-08 (79016/12/1)	C4J87_4244	5.2.1.8, AZF44372.1, C4J87_4244	gene	FKBP-type peptidyl-prolyl cis-trans isomerase FklB
Pseudomonas sp. R1-43-08 (79016/12/1)	C4J87_4245	AZF44373.1, C4J87_4245	gene	Methyl-accepting chemotaxis sensor/transducer protein
Pseudomonas sp. R1-43-08 (79016/12/1)	C4J87_4246	AZF44374.1, C4J87_4246	gene	Glyoxalase family protein
Pseudomonas sp. R1-43-08 (79016/12/1)	C4J87_4247	3.5.1.81, AZF44375.1, C4J87_4247	gene	N-acyl-D-amino-acid deacylase
Pseudomonas sp. R1-43-08 (79016/12/1)	C4J87_4248	AZF44376.1, C4J87_4248	gene	Transcriptional regulator of RpiR family in catabolic operon
Pseudomonas sp. R1-43-08 (79016/12/1)	C4J87_4249	AZF44377.1, C4J87_4249	gene	Gluconate transporter family protein
Pseudomonas sp. R1-43-08 (79016/12/1)	C4J87_0428	AZF40617.1, C4J87_0428	gene	SAM-dependent methyltransferase
Pseudomonas sp. R1-43-08 (79016/12/1)	C4J87_4251	AZF44379.1, C4J87_4251	gene	Sulfate permease
Pseudomonas sp. R1-43-08 (79016/12/1)	C4J87_4253	AZF44381.1, C4J87_4253	gene	LysR family transcriptional regulator
Pseudomonas sp. R1-43-08 (79016/12/1)	C4J87_4254	AZF44382.1, C4J87_4254	gene	putative membrane protein
Pseudomonas sp. R1-43-08 (79016/12/1)	C4J87_4255	AZF44383.1, C4J87_4255	gene	Transcriptional regulator, LysR family
Pseudomonas sp. R1-43-08 (79016/12/1)	C4J87_0429	AZF40618.1, C4J87_0429	gene	FAD-binding protein
Pseudomonas sp. R1-43-08 (79016/12/1)	C4J87_4266	AZF44394.1, C4J87_4266	gene	Aromatic amino acid transport protein AroP
Pseudomonas sp. R1-43-08 (79016/12/1)	C4J87_4270	AZF44398.1, C4J87_4270	gene	Protein of unknown function DUF861
Pseudomonas sp. R1-43-08 (79016/12/1)	C4J87_0043	1.11.1.15, AZF40241.1, C4J87_0043	gene	Peroxiredoxin OsmC
Pseudomonas sp. R1-43-08 (79016/12/1)	C4J87_0430	AZF40619.1, C4J87_0430	gene	membrane protein, exporter
Pseudomonas sp. R1-43-08 (79016/12/1)	C4J87_4273	1.1.1.31, AZF44401.1, C4J87_4273	gene	3-hydroxyisobutyrate dehydrogenase
Pseudomonas sp. R1-43-08 (79016/12/1)	C4J87_4274	1.2.1.27, AZF44402.1, C4J87_4274	gene	Methylmalonate-semialdehyde dehydrogenase
Pseudomonas sp. R1-43-08 (79016/12/1)	C4J87_4275	AZF44403.1, C4J87_4275	gene	Transcriptional regulator, LysR family
Pseudomonas sp. R1-43-08 (79016/12/1)	C4J87_0431	AZF40620.1, C4J87_0431	gene	Putative transmembrane protein
Pseudomonas sp. R1-43-08 (79016/12/1)	C4J87_4281	AZF44409.1, C4J87_4281	gene	Integral membrane protein YfiB
Pseudomonas sp. R1-43-08 (79016/12/1)	C4J87_4282	AZF44410.1, C4J87_4282	gene	Inner membrane protein YfiN
Pseudomonas sp. R1-43-08 (79016/12/1)	C4J87_4283	AZF44411.1, C4J87_4283	gene	Uncharacterized protein YfiR
Pseudomonas sp. R1-43-08 (79016/12/1)	C4J87_4285	3.1.11.5, AZF44413.1, C4J87_4285	gene	Exodeoxyribonuclease V alpha chain
Pseudomonas sp. R1-43-08 (79016/12/1)	C4J87_4286	3.1.11.5, AZF44414.1, C4J87_4286	gene	Exodeoxyribonuclease V beta chain
Pseudomonas sp. R1-43-08 (79016/12/1)	C4J87_4287	3.1.11.5, AZF44415.1, C4J87_4287	gene	Exodeoxyribonuclease V gamma chain
Pseudomonas sp. R1-43-08 (79016/12/1)	C4J87_4293	AZF44416.1, C4J87_4293	gene	Sulfoxide reductase heme-binding subunit YedZ
Pseudomonas sp. R1-43-08 (79016/12/1)	C4J87_4294	AZF44417.1, C4J87_4294	gene	Sulfoxide reductase catalytic subunit YedY
Pseudomonas sp. R1-43-08 (79016/12/1)	C4J87_4295	2.7.8.8, AZF44418.1, C4J87_4295	gene	CDP-diacylglycerol--serine O-phosphatidyltransferase
Pseudomonas sp. R1-43-08 (79016/12/1)	C4J87_0432	AZF40621.1, C4J87_0432	gene	4-hydroxybenzoyl-CoA thioesterase domain protein
Pseudomonas sp. R1-43-08 (79016/12/1)	C4J87_4296	1.1.1.86, AZF44419.1, C4J87_4296	gene	Ketol-acid reductoisomerase
Pseudomonas sp. R1-43-08 (79016/12/1)	C4J87_4297	2.2.1.6, AZF44420.1, C4J87_4297	gene	Acetolactate synthase small subunit
Pseudomonas sp. R1-43-08 (79016/12/1)	C4J87_4298	AZF44421.1, C4J87_4298	gene	Uncharacterized protein YqcC
Pseudomonas sp. R1-43-08 (79016/12/1)	C4J87_4299	AZF44422.1, C4J87_4299	gene	TPR domain protein
Pseudomonas sp. R1-43-08 (79016/12/1)	C4J87_4300	2.4.1.129, AZF44423.1, C4J87_4300	gene	Multimodular transpeptidase-transglycosylase
Pseudomonas sp. R1-43-08 (79016/12/1)	C4J87_4301	AZF44424.1, C4J87_4301	gene	hypothetical protein
Pseudomonas sp. R1-43-08 (79016/12/1)	C4J87_4302	AZF44425.1, C4J87_4302	gene	Pentapeptide repeat family protein
Pseudomonas sp. R1-43-08 (79016/12/1)	C4J87_4303	AZF44426.1, C4J87_4303	gene	Regulator of competence-specific genes
Pseudomonas sp. R1-43-08 (79016/12/1)	C4J87_4304	AZF44427.1, C4J87_4304	gene	Heme ABC transporter, ATPase component HmuV
Pseudomonas sp. R1-43-08 (79016/12/1)	C4J87_4305	AZF44428.1, C4J87_4305	gene	Heme ABC transporter, permease protein HmuU
Pseudomonas sp. R1-43-08 (79016/12/1)	C4J87_0433	AZF40622.1, C4J87_0433	gene	Putative histidine ammonia-lyase protein
Pseudomonas sp. R1-43-08 (79016/12/1)	C4J87_4306	AZF44429.1, C4J87_4306	gene	Heme ABC transporter, cell surface heme and hemoprotein receptor HmuT
Pseudomonas sp. R1-43-08 (79016/12/1)	C4J87_4308	AZF44431.1, C4J87_4308	gene	Sugar/maltose fermentation stimulation protein, putative
Pseudomonas sp. R1-43-08 (79016/12/1)	C4J87_4309	2.6.1.66, AZF44432.1, C4J87_4309	gene	Valine--pyruvate aminotransferase
Pseudomonas sp. R1-43-08 (79016/12/1)	C4J87_4310	AZF44433.1, C4J87_4310	gene	RNA polymerase-binding transcription factor DksA
Pseudomonas sp. R1-43-08 (79016/12/1)	C4J87_4311	AZF44434.1, C4J87_4311	gene	Glutamyl-Q tRNA(Asp) synthetase
Pseudomonas sp. R1-43-08 (79016/12/1)	C4J87_4312	AZF44435.1, C4J87_4312	gene	hypothetical protein
Pseudomonas sp. R1-43-08 (79016/12/1)	C4J87_4313	AZF44436.1, C4J87_4313	gene	Two-component sensor CbrA: intrcellular carbon:nitrogen balance
Pseudomonas sp. R1-43-08 (79016/12/1)	C4J87_4314	AZF44437.1, C4J87_4314	gene	Two-component sensor CbrB: intrcellular carbon:nitrogen balance
Pseudomonas sp. R1-43-08 (79016/12/1)	C4J87_4315	2.7.7.19, AZF44438.1, C4J87_4315	gene	Poly(A) polymerase
Pseudomonas sp. R1-43-08 (79016/12/1)	C4J87_0434	AZF40623.1, C4J87_0434	gene	Lysophospholipid acyltransferase
Pseudomonas sp. R1-43-08 (79016/12/1)	C4J87_4316	2.7.6.3, AZF44439.1, C4J87_4316	gene	2-amino-4-hydroxy-6- hydroxymethyldihydropteridine pyrophosphokinase
Pseudomonas sp. R1-43-08 (79016/12/1)	C4J87_4318	2.1.2.11, AZF44441.1, C4J87_4318	gene	3-methyl-2-oxobutanoate hydroxymethyltransferase
Pseudomonas sp. R1-43-08 (79016/12/1)	C4J87_4319	6.3.2.1, AZF44442.1, C4J87_4319	gene	Pantoate--beta-alanine ligase
Pseudomonas sp. R1-43-08 (79016/12/1)	C4J87_4320	5.3.1.9, AZF44443.1, C4J87_4320	gene	Glucose-6-phosphate isomerase
Pseudomonas sp. R1-43-08 (79016/12/1)	C4J87_4321	6.2.1.1, AZF44444.1, C4J87_4321	gene	Acetyl-CoA synthetase
Pseudomonas sp. R1-43-08 (79016/12/1)	C4J87_4322	AZF44445.1, C4J87_4322	gene	putative methyltransferase
Pseudomonas sp. R1-43-08 (79016/12/1)	C4J87_4323	AZF44446.1, C4J87_4323	gene	putative exported protein
Pseudomonas sp. R1-43-08 (79016/12/1)	C4J87_4324	AZF44447.1, C4J87_4324	gene	Osmotically inducible protein Y precursor
Pseudomonas sp. R1-43-08 (79016/12/1)	C4J87_4325	2.7.7.8, AZF44448.1, C4J87_4325	gene	Polyribonucleotide nucleotidyltransferase
Pseudomonas sp. R1-43-08 (79016/12/1)	C4J87_0435	AZF40624.1, C4J87_0435	gene	Glycosyl transferase
Pseudomonas sp. R1-43-08 (79016/12/1)	C4J87_4326	AZF44449.1, C4J87_4326	gene	SSU ribosomal protein S15p (S13e)
Pseudomonas sp. R1-43-08 (79016/12/1)	C4J87_4327	5.4.99.25, AZF44450.1, C4J87_4327	gene	tRNA pseudouridine(55) synthase
Pseudomonas sp. R1-43-08 (79016/12/1)	C4J87_4328	AZF44451.1, C4J87_4328	gene	Ribosome-binding factor A
Pseudomonas sp. R1-43-08 (79016/12/1)	C4J87_4329	AZF44452.1, C4J87_4329	gene	Translation initiation factor 2
Pseudomonas sp. R1-43-08 (79016/12/1)	C4J87_4330	AZF44453.1, C4J87_4330	gene	Transcription termination protein NusA
Pseudomonas sp. R1-43-08 (79016/12/1)	C4J87_4331	AZF44454.1, C4J87_4331	gene	Bacterial ribosome SSU maturation protein RimP
Pseudomonas sp. R1-43-08 (79016/12/1)	C4J87_4334	5.3.1.1, AZF44455.1, C4J87_4334	gene	Triosephosphate isomerase
Pseudomonas sp. R1-43-08 (79016/12/1)	C4J87_4335	5.4.2.10, AZF44456.1, C4J87_4335	gene	Phosphoglucosamine mutase
Pseudomonas sp. R1-43-08 (79016/12/1)	C4J87_4336	2.5.1.15, AZF44457.1, C4J87_4336	gene	Dihydropteroate synthase
Pseudomonas sp. R1-43-08 (79016/12/1)	C4J87_4337	AZF44458.1, C4J87_4337	gene	Cell division protein FtsH
Pseudomonas sp. R1-43-08 (79016/12/1)	C4J87_0436	AZF40625.1, C4J87_0436	gene	Acyl-CoA synthetase, AMP-(fatty) acid ligase
Pseudomonas sp. R1-43-08 (79016/12/1)	C4J87_4338	2.1.1.166, AZF44459.1, C4J87_4338	gene	23S rRNA (uridine(2552)-2'-O)-methyltransferase
Pseudomonas sp. R1-43-08 (79016/12/1)	C4J87_4339	AZF44460.1, C4J87_4339	gene	RNA-binding protein YhbY
Pseudomonas sp. R1-43-08 (79016/12/1)	C4J87_4340	AZF44461.1, C4J87_4340	gene	Permease of the major facilitator superfamily
Pseudomonas sp. R1-43-08 (79016/12/1)	C4J87_4341	AZF44462.1, C4J87_4341	gene	Transcription elongation factor GreA
Pseudomonas sp. R1-43-08 (79016/12/1)	C4J87_4342	6.3.5.5, AZF44463.1, C4J87_4342	gene	Carbamoyl-phosphate synthase large chain
Pseudomonas sp. R1-43-08 (79016/12/1)	C4J87_4343	6.3.5.5, AZF44464.1, C4J87_4343	gene	Carbamoyl-phosphate synthase small chain
Pseudomonas sp. R1-43-08 (79016/12/1)	C4J87_4344	1.17.1.8, AZF44465.1, C4J87_4344	gene	4-hydroxy-tetrahydrodipicolinate reductase
Pseudomonas sp. R1-43-08 (79016/12/1)	C4J87_4345	AZF44466.1, C4J87_4345	gene	Chaperone protein DnaJ
Pseudomonas sp. R1-43-08 (79016/12/1)	C4J87_4346	AZF44467.1, C4J87_4346	gene	Chaperone protein DnaK
Pseudomonas sp. R1-43-08 (79016/12/1)	C4J87_4347	AZF44468.1, C4J87_4347	gene	Heat shock protein GrpE
Pseudomonas sp. R1-43-08 (79016/12/1)	C4J87_0437	AZF40626.1, C4J87_0437	gene	hypothetical protein
Pseudomonas sp. R1-43-08 (79016/12/1)	C4J87_4348	AZF44469.1, C4J87_4348	gene	DNA repair protein RecN
Pseudomonas sp. R1-43-08 (79016/12/1)	C4J87_4349	AZF44470.1, C4J87_4349	gene	Ferric uptake regulation protein FUR
Pseudomonas sp. R1-43-08 (79016/12/1)	C4J87_4350	AZF44471.1, C4J87_4350	gene	Outer membrane beta-barrel assembly protein BamE
Pseudomonas sp. R1-43-08 (79016/12/1)	C4J87_4352	AZF44473.1, C4J87_4352	gene	Putative oligoketide cyclase/dehydratase or lipid transport protein YfjG
Pseudomonas sp. R1-43-08 (79016/12/1)	C4J87_4353	AZF44474.1, C4J87_4353	gene	tmRNA-binding protein SmpB
Pseudomonas sp. R1-43-08 (79016/12/1)	C4J87_4354	AZF44475.1, C4J87_4354	gene	Lactate-responsive regulator LldR in Enterobacteria, GntR family
Pseudomonas sp. R1-43-08 (79016/12/1)	C4J87_4355	AZF44476.1, C4J87_4355	gene	L-lactate permease
Pseudomonas sp. R1-43-08 (79016/12/1)	C4J87_4356	AZF44477.1, C4J87_4356	gene	putative D-lactate dehydrogenase, Fe-S protein, FAD/FMN-containing
Pseudomonas sp. R1-43-08 (79016/12/1)	C4J87_0438	AZF40627.1, C4J87_0438	gene	Acyl carrier protein (ACP2)
Pseudomonas sp. R1-43-08 (79016/12/1)	C4J87_0439	AZF40628.1, C4J87_0439	gene	Acyl carrier protein (ACP1)
Pseudomonas sp. R1-43-08 (79016/12/1)	C4J87_4371	AZF44492.1, C4J87_4371	gene	LysR family transcriptional regulator
Pseudomonas sp. R1-43-08 (79016/12/1)	C4J87_4374	AZF44495.1, C4J87_4374	gene	putative membrane protein
Pseudomonas sp. R1-43-08 (79016/12/1)	C4J87_4376	AZF44497.1, C4J87_4376	gene	hypothetical protein
Pseudomonas sp. R1-43-08 (79016/12/1)	C4J87_4377	3.4.21.53, AZF44498.1, C4J87_4377	gene	ATP-dependent protease La Type II
Pseudomonas sp. R1-43-08 (79016/12/1)	C4J87_0440	AZF40629.1, C4J87_0440	gene	1-acyl-sn-glycerol-3-phosphate acyltransferase
Pseudomonas sp. R1-43-08 (79016/12/1)	C4J87_4378	AZF44499.1, C4J87_4378	gene	hypothetical protein
Pseudomonas sp. R1-43-08 (79016/12/1)	C4J87_4379	AZF44500.1, C4J87_4379	gene	putative outermembrane protein
Pseudomonas sp. R1-43-08 (79016/12/1)	C4J87_4381	AZF44502.1, C4J87_4381	gene	Transcription elongation factor GreB-related protein
Pseudomonas sp. R1-43-08 (79016/12/1)	C4J87_0441	AZF40630.1, C4J87_0441	gene	3-oxoacyl-(ACP) synthase
Pseudomonas sp. R1-43-08 (79016/12/1)	C4J87_4391	AZF44512.1, C4J87_4391	gene	Energy-dependent translational throttle protein EttA
Pseudomonas sp. R1-43-08 (79016/12/1)	C4J87_4392	AZF44513.1, C4J87_4392	gene	Sensory box/GGDEF domain/EAL domain protein
Pseudomonas sp. R1-43-08 (79016/12/1)	C4J87_4393	2.1.2.1, AZF44514.1, C4J87_4393	gene	Serine hydroxymethyltransferase
Pseudomonas sp. R1-43-08 (79016/12/1)	C4J87_4394	AZF44515.1, C4J87_4394	gene	putative GTP-binding protein YjiA
Pseudomonas sp. R1-43-08 (79016/12/1)	C4J87_4395	AZF44516.1, C4J87_4395	gene	Uncharacterized protein YbdD/YjiX
Pseudomonas sp. R1-43-08 (79016/12/1)	C4J87_4396	AZF44517.1, C4J87_4396	gene	Carbon starvation protein A
Pseudomonas sp. R1-43-08 (79016/12/1)	C4J87_4397	AZF44518.1, C4J87_4397	gene	DNA repair protein RadA
Pseudomonas sp. R1-43-08 (79016/12/1)	C4J87_0442	AZF40631.1, C4J87_0442	gene	ParA family protein
Pseudomonas sp. R1-43-08 (79016/12/1)	C4J87_4399	1.11.1.6, AZF44520.1, C4J87_4399	gene	Catalase KatE
Pseudomonas sp. R1-43-08 (79016/12/1)	C4J87_4400	AZF44521.1, C4J87_4400	gene	Large-conductance mechanosensitive channel
Pseudomonas sp. R1-43-08 (79016/12/1)	C4J87_4403	2.1.1.174, AZF44524.1, C4J87_4403	gene	23S rRNA (guanine(1835)-N(2))-methyltransferase
Pseudomonas sp. R1-43-08 (79016/12/1)	C4J87_4405	AZF44526.1, C4J87_4405	gene	Cytochrome d ubiquinol oxidase subunit II
Pseudomonas sp. R1-43-08 (79016/12/1)	C4J87_4406	AZF44527.1, C4J87_4406	gene	Cytochrome d ubiquinol oxidase subunit I
Pseudomonas sp. R1-43-08 (79016/12/1)	C4J87_4407	AZF44528.1, C4J87_4407	gene	putative MFS-type transporter
Pseudomonas sp. R1-43-08 (79016/12/1)	C4J87_4412	AZF44533.1, C4J87_4412	gene	Xanthine/uracil/thiamine/ascorbate permease family protein
Pseudomonas sp. R1-43-08 (79016/12/1)	C4J87_4413	2.1.1.35, AZF44534.1, C4J87_4413	gene	tRNA (uracil-5-)-methyltransferase
Pseudomonas sp. R1-43-08 (79016/12/1)	C4J87_4415	4.2.1.10, AZF44536.1, C4J87_4415	gene	3-dehydroquinate dehydratase II
Pseudomonas sp. R1-43-08 (79016/12/1)	C4J87_4416	1.1.1.25, AZF44537.1, C4J87_4416	gene	Quinate/shikimate 5-dehydrogenase I delta
Pseudomonas sp. R1-43-08 (79016/12/1)	C4J87_4417	AZF44538.1, C4J87_4417	gene	Transcriptional regulator, AcrR family
Pseudomonas sp. R1-43-08 (79016/12/1)	C4J87_0444	1.8.1.8, AZF40633.1, C4J87_0444	gene	Thioredoxin 2
Pseudomonas sp. R1-43-08 (79016/12/1)	C4J87_4418	1.13.11.27, AZF44539.1, C4J87_4418	gene	4-hydroxyphenylpyruvate dioxygenase
Pseudomonas sp. R1-43-08 (79016/12/1)	C4J87_4419	AZF44540.1, C4J87_4419	gene	putative MFS-type transporter
Pseudomonas sp. R1-43-08 (79016/12/1)	C4J87_4420	AZF44541.1, C4J87_4420	gene	putative membrane protein
Pseudomonas sp. R1-43-08 (79016/12/1)	C4J87_4422	AZF44543.1, C4J87_4422	gene	YpfJ protein, zinc metalloprotease superfamily
Pseudomonas sp. R1-43-08 (79016/12/1)	C4J87_4423	AZF44544.1, C4J87_4423	gene	putative exported protein
Pseudomonas sp. R1-43-08 (79016/12/1)	C4J87_4424	AZF44545.1, C4J87_4424	gene	HAD superfamily hydrolase
Pseudomonas sp. R1-43-08 (79016/12/1)	C4J87_4425	AZF44546.1, C4J87_4425	gene	Acyl-CoA thioesterase II
Pseudomonas sp. R1-43-08 (79016/12/1)	C4J87_4426	AZF44547.1, C4J87_4426	gene	Acetyltransferase, GNAT family
Pseudomonas sp. R1-43-08 (79016/12/1)	C4J87_4427	AZF44548.1, C4J87_4427	gene	Deacetylase
Pseudomonas sp. R1-43-08 (79016/12/1)	C4J87_4428	AZF44549.1, C4J87_4428	gene	NAD(FAD)-utilizing dehydrogenase
Pseudomonas sp. R1-43-08 (79016/12/1)	C4J87_4429	AZF44550.1, C4J87_4429	gene	ATP-dependent RNA helicase RhlE
Pseudomonas sp. R1-43-08 (79016/12/1)	C4J87_4430	AZF44551.1, C4J87_4430	gene	putative inner membrane transporter YedA
Pseudomonas sp. R1-43-08 (79016/12/1)	C4J87_4432	AZF44553.1, C4J87_4432	gene	DEDDh DNA polymerase III 3'-5' exonuclease domain
Pseudomonas sp. R1-43-08 (79016/12/1)	C4J87_4433	AZF44554.1, C4J87_4433	gene	hypothetical protein
Pseudomonas sp. R1-43-08 (79016/12/1)	C4J87_4434	AZF44555.1, C4J87_4434	gene	Putative transmembrane protein
Pseudomonas sp. R1-43-08 (79016/12/1)	C4J87_4435	AZF44556.1, C4J87_4435	gene	putative membrane protein
Pseudomonas sp. R1-43-08 (79016/12/1)	C4J87_4436	AZF44557.1, C4J87_4436	gene	Endonuclease/exonuclease/phosphatase family protein
Pseudomonas sp. R1-43-08 (79016/12/1)	C4J87_4442	AZF44563.1, C4J87_4442	gene	ATP-dependent helicase HrpB
Pseudomonas sp. R1-43-08 (79016/12/1)	C4J87_4443	AZF44564.1, C4J87_4443	gene	hypothetical protein
Pseudomonas sp. R1-43-08 (79016/12/1)	C4J87_4444	AZF44565.1, C4J87_4444	gene	Ferrous-iron efflux pump FieF
Pseudomonas sp. R1-43-08 (79016/12/1)	C4J87_4445	AZF44566.1, C4J87_4445	gene	hypothetical protein
Pseudomonas sp. R1-43-08 (79016/12/1)	C4J87_4446	AZF44567.1, C4J87_4446	gene	Transcriptional regulator, AsnC family
Pseudomonas sp. R1-43-08 (79016/12/1)	C4J87_4447	AZF44568.1, C4J87_4447	gene	hypothetical protein
Pseudomonas sp. R1-43-08 (79016/12/1)	C4J87_0447	AZF40636.1, C4J87_0447	gene	protein YdiU
Pseudomonas sp. R1-43-08 (79016/12/1)	C4J87_4448	5.4.99.20, AZF44569.1, C4J87_4448	gene	Ribosomal large subunit pseudouridine synthase E
Pseudomonas sp. R1-43-08 (79016/12/1)	C4J87_4449	3.2.2.4, AZF44570.1, C4J87_4449	gene	AMP nucleosidase
Pseudomonas sp. R1-43-08 (79016/12/1)	C4J87_4450	AZF44571.1, C4J87_4450	gene	Acyl-CoA dehydrogenase
Pseudomonas sp. R1-43-08 (79016/12/1)	C4J87_4451	AZF44572.1, C4J87_4451	gene	Sensor histidine kinase
Pseudomonas sp. R1-43-08 (79016/12/1)	C4J87_4452	2.7.4.7, AZF44573.1, C4J87_4452	gene	Hydroxymethylpyrimidine phosphate kinase ThiD
Pseudomonas sp. R1-43-08 (79016/12/1)	C4J87_4453	2.5.1.3, AZF44574.1, C4J87_4453	gene	Thiamin-phosphate pyrophosphorylase
[truncated: 22,363 more rows]

## Sheet: Table S4B
Table S4B. Non-core pangenomes of Pseudomonas strains used in this study.
Genome	Feature Id	Aliases	Type	Function
Pseudomonas sp. R1-43-08 (79016/12/1)	C4J87_1028	AZF41203.1, C4J87_1028	gene	Transcriptional regulator, GntR family
Pseudomonas sp. R1-43-08 (79016/12/1)	C4J87_1030	AZF41205.1, C4J87_1030	gene	putative amidase
Pseudomonas sp. R1-43-08 (79016/12/1)	C4J87_1031	AZF41206.1, C4J87_1031	gene	Putative polysaccharide deacetylase
Pseudomonas sp. R1-43-08 (79016/12/1)	C4J87_1032	AZF41207.1, C4J87_1032	gene	Putative sugar transporter
Pseudomonas sp. R1-43-08 (79016/12/1)	C4J87_1033	1.1.1.100, AZF41208.1, C4J87_1033	gene	3-oxoacyl-ACP reductase
Pseudomonas sp. R1-43-08 (79016/12/1)	C4J87_1034	AZF41209.1, C4J87_1034	gene	Oxidoreductase, short-chain dehydrogenase/reductase family
Pseudomonas sp. R1-43-08 (79016/12/1)	C4J87_1035	AZF41210.1, C4J87_1035	gene	hypothetical protein
Pseudomonas sp. R1-43-08 (79016/12/1)	C4J87_1036	AZF41211.1, C4J87_1036	gene	Metal chaperone
Pseudomonas sp. R1-43-08 (79016/12/1)	C4J87_1037	AZF41212.1, C4J87_1037	gene	ABC transporter, binding protein
Pseudomonas sp. R1-43-08 (79016/12/1)	C4J87_1039	AZF41214.1, C4J87_1039	gene	Zinc-regulated outer membrane receptor
Pseudomonas sp. R1-43-08 (79016/12/1)	C4J87_1041	AZF41216.1, C4J87_1041	gene	Integral membrane protein
Pseudomonas sp. R1-43-08 (79016/12/1)	C4J87_1045	AZF41220.1, C4J87_1045	gene	CFA/I fimbrial subunit C usher protein
Pseudomonas sp. R1-43-08 (79016/12/1)	C4J87_1046	AZF41221.1, C4J87_1046	gene	hypothetical protein
Pseudomonas sp. R1-43-08 (79016/12/1)	C4J87_1047	AZF41222.1, C4J87_1047	gene	hypothetical protein
Pseudomonas sp. R1-43-08 (79016/12/1)	C4J87_1051	AZF41226.1, C4J87_1051	gene	hypothetical protein
Pseudomonas sp. R1-43-08 (79016/12/1)	C4J87_1052	AZF41227.1, C4J87_1052	gene	Membrane carboxypeptidase (penicillin-binding protein)
Pseudomonas sp. R1-43-08 (79016/12/1)	C4J87_1054	AZF41229.1, C4J87_1054	gene	OpgC protein
Pseudomonas sp. R1-43-08 (79016/12/1)	C4J87_1063	AZF41238.1, C4J87_1063	gene	Acetyltransferase, GNAT family
Pseudomonas sp. R1-43-08 (79016/12/1)	C4J87_1064	AZF41239.1, C4J87_1064	gene	hypothetical protein
Pseudomonas sp. R1-43-08 (79016/12/1)	C4J87_1066	AZF41241.1, C4J87_1066	gene	2-hydroxychromene-2-carboxylate isomerase/DsbA-like thioredoxin domain
Pseudomonas sp. R1-43-08 (79016/12/1)	C4J87_1067	3.5.3.1, AZF41242.1, C4J87_1067	gene	Arginase
Pseudomonas sp. R1-43-08 (79016/12/1)	C4J87_1068	AZF41243.1, C4J87_1068	gene	Permease of the drug/metabolite transporter (DMT) superfamily
Pseudomonas sp. R1-43-08 (79016/12/1)	C4J87_1069	AZF41244.1, C4J87_1069	gene	Permease of the drug/metabolite transporter (DMT) superfamily
Pseudomonas sp. R1-43-08 (79016/12/1)	C4J87_1070	AZF41245.1, C4J87_1070	gene	hypothetical protein
Pseudomonas sp. R1-43-08 (79016/12/1)	C4J87_1071	AZF41246.1, C4J87_1071	gene	2-hydroxy-3-keto-5-methylthiopentenyl-1- phosphate phosphatase
Pseudomonas sp. R1-43-08 (79016/12/1)	C4J87_1072	AZF41247.1, C4J87_1072	gene	Aminotransferase, class III
Pseudomonas sp. R1-43-08 (79016/12/1)	C4J87_1073	AZF41248.1, C4J87_1073	gene	putative esterase
Pseudomonas sp. R1-43-08 (79016/12/1)	C4J87_1074	AZF41249.1, C4J87_1074	gene	hypothetical protein
Pseudomonas sp. R1-43-08 (79016/12/1)	C4J87_1075	AZF41250.1, C4J87_1075	gene	hypothetical protein
Pseudomonas sp. R1-43-08 (79016/12/1)	C4J87_1076	AZF41251.1, C4J87_1076	gene	Two component, Sigma-54 Specific, central transcriptional regulator of acidic amino acid uptake
Pseudomonas sp. R1-43-08 (79016/12/1)	C4J87_0107	AZF40305.1, C4J87_0107	gene	Holliday junction resolvasome, helicase subunit
Pseudomonas sp. R1-43-08 (79016/12/1)	C4J87_1094	AZF41269.1, C4J87_1094	gene	Bacterioferritin-associated ferredoxin
Pseudomonas sp. R1-43-08 (79016/12/1)	C4J87_1108	AZF41283.1, C4J87_1108	gene	hypothetical protein
Pseudomonas sp. R1-43-08 (79016/12/1)	C4J87_1109	AZF41284.1, C4J87_1109	gene	GepA protein
Pseudomonas sp. R1-43-08 (79016/12/1)	C4J87_1114	AZF41289.1, C4J87_1114	gene	hypothetical protein
Pseudomonas sp. R1-43-08 (79016/12/1)	C4J87_1115	AZF41290.1, C4J87_1115	gene	Baseplate assembly protein V
Pseudomonas sp. R1-43-08 (79016/12/1)	C4J87_1116	AZF41291.1, C4J87_1116	gene	Baseplate assembly protein W
Pseudomonas sp. R1-43-08 (79016/12/1)	C4J87_1117	AZF41292.1, C4J87_1117	gene	Phage-related baseplate assembly protein
Pseudomonas sp. R1-43-08 (79016/12/1)	C4J87_1118	AZF41293.1, C4J87_1118	gene	Phage tail fiber
Pseudomonas sp. R1-43-08 (79016/12/1)	C4J87_1119	AZF41294.1, C4J87_1119	gene	Phage tail fiber protein
Pseudomonas sp. R1-43-08 (79016/12/1)	C4J87_1122	AZF41297.1, C4J87_1122	gene	hypothetical protein
Pseudomonas sp. R1-43-08 (79016/12/1)	C4J87_1123	AZF41298.1, C4J87_1123	gene	Major tail sheath protein
Pseudomonas sp. R1-43-08 (79016/12/1)	C4J87_1124	AZF41299.1, C4J87_1124	gene	hypothetical protein
Pseudomonas sp. R1-43-08 (79016/12/1)	C4J87_1125	AZF41300.1, C4J87_1125	gene	hypothetical protein
Pseudomonas sp. R1-43-08 (79016/12/1)	C4J87_1128	AZF41303.1, C4J87_1128	gene	Unclassified tail protein
Pseudomonas sp. R1-43-08 (79016/12/1)	C4J87_1129	AZF41304.1, C4J87_1129	gene	P2-like prophage tail protein X
Pseudomonas sp. R1-43-08 (79016/12/1)	C4J87_1130	AZF41305.1, C4J87_1130	gene	Phage tail protein D
Pseudomonas sp. R1-43-08 (79016/12/1)	C4J87_1132	AZF41307.1, C4J87_1132	gene	hypothetical protein
Pseudomonas sp. R1-43-08 (79016/12/1)	C4J87_1137	AZF41312.1, C4J87_1137	gene	Putative NADPH-quinone reductase (modulator of drug activity B)
Pseudomonas sp. R1-43-08 (79016/12/1)	C4J87_1157	AZF41332.1, C4J87_1157	gene	hypothetical protein
Pseudomonas sp. R1-43-08 (79016/12/1)	C4J87_1160	AZF41335.1, C4J87_1160	gene	Phage-related capsid packaging protein
Pseudomonas sp. R1-43-08 (79016/12/1)	C4J87_1161	AZF41336.1, C4J87_1161	gene	Phage terminase, ATPase subunit
Pseudomonas sp. R1-43-08 (79016/12/1)	C4J87_1162	AZF41337.1, C4J87_1162	gene	Phage capsid scaffolding protein
Pseudomonas sp. R1-43-08 (79016/12/1)	C4J87_1163	AZF41338.1, C4J87_1163	gene	Phage capsid protein
Pseudomonas sp. R1-43-08 (79016/12/1)	C4J87_1164	AZF41339.1, C4J87_1164	gene	putative terminase, endonuclease subunit
Pseudomonas sp. R1-43-08 (79016/12/1)	C4J87_1165	AZF41340.1, C4J87_1165	gene	putative head completion/stabilization protein
Pseudomonas sp. R1-43-08 (79016/12/1)	C4J87_1166	AZF41341.1, C4J87_1166	gene	hypothetical protein
Pseudomonas sp. R1-43-08 (79016/12/1)	C4J87_1167	AZF41342.1, C4J87_1167	gene	hypothetical protein
Pseudomonas sp. R1-43-08 (79016/12/1)	C4J87_1168	AZF41343.1, C4J87_1168	gene	Phage protein
Pseudomonas sp. R1-43-08 (79016/12/1)	C4J87_1169	AZF41344.1, C4J87_1169	gene	hypothetical protein
Pseudomonas sp. R1-43-08 (79016/12/1)	C4J87_1170	AZF41345.1, C4J87_1170	gene	putative Zinc-finger containing protein
Pseudomonas sp. R1-43-08 (79016/12/1)	C4J87_1171	AZF41346.1, C4J87_1171	gene	hypothetical protein
Pseudomonas sp. R1-43-08 (79016/12/1)	C4J87_1172	AZF41347.1, C4J87_1172	gene	putative phage lysozyme
Pseudomonas sp. R1-43-08 (79016/12/1)	C4J87_1173	AZF41348.1, C4J87_1173	gene	Phage outer membrane lytic protein Rz
Pseudomonas sp. R1-43-08 (79016/12/1)	C4J87_1174	AZF41349.1, C4J87_1174	gene	hypothetical protein
Pseudomonas sp. R1-43-08 (79016/12/1)	C4J87_1176	AZF41351.1, C4J87_1176	gene	Phage-related tail protein
Pseudomonas sp. R1-43-08 (79016/12/1)	C4J87_1177	AZF41352.1, C4J87_1177	gene	hypothetical protein
Pseudomonas sp. R1-43-08 (79016/12/1)	C4J87_1178	AZF41353.1, C4J87_1178	gene	Phage protein
Pseudomonas sp. R1-43-08 (79016/12/1)	C4J87_1179	AZF41354.1, C4J87_1179	gene	hypothetical protein
Pseudomonas sp. R1-43-08 (79016/12/1)	C4J87_1180	AZF41355.1, C4J87_1180	gene	Phage tail fiber protein
Pseudomonas sp. R1-43-08 (79016/12/1)	C4J87_1181	AZF41356.1, C4J87_1181	gene	hypothetical protein
Pseudomonas sp. R1-43-08 (79016/12/1)	C4J87_1182	AZF41357.1, C4J87_1182	gene	hypothetical protein
Pseudomonas sp. R1-43-08 (79016/12/1)	C4J87_1183	AZF41358.1, C4J87_1183	gene	hypothetical protein
Pseudomonas sp. R1-43-08 (79016/12/1)	C4J87_1184	AZF41359.1, C4J87_1184	gene	hypothetical protein
Pseudomonas sp. R1-43-08 (79016/12/1)	C4J87_1185	AZF41360.1, C4J87_1185	gene	hypothetical protein
Pseudomonas sp. R1-43-08 (79016/12/1)	C4J87_1192	AZF41367.1, C4J87_1192	gene	hypothetical protein
Pseudomonas sp. R1-43-08 (79016/12/1)	C4J87_0124	AZF40316.1, C4J87_0124	gene	Peptide synthetase
Pseudomonas sp. R1-43-08 (79016/12/1)	C4J87_1195	AZF41370.1, C4J87_1195	gene	Methyl-accepting chemotaxis protein
Pseudomonas sp. R1-43-08 (79016/12/1)	C4J87_1203	AZF41378.1, C4J87_1203	gene	Peptide chain release factor 2
Pseudomonas sp. R1-43-08 (79016/12/1)	C4J87_0125	AZF40317.1, C4J87_0125	gene	hypothetical protein
Pseudomonas sp. R1-43-08 (79016/12/1)	C4J87_0126	AZF40318.1, C4J87_0126	gene	hypothetical protein
Pseudomonas sp. R1-43-08 (79016/12/1)	C4J87_1217	AZF41392.1, C4J87_1217	gene	hypothetical protein
Pseudomonas sp. R1-43-08 (79016/12/1)	C4J87_1220	AZF41395.1, C4J87_1220	gene	Extensin-like protein
Pseudomonas sp. R1-43-08 (79016/12/1)	C4J87_0127	AZF40319.1, C4J87_0127	gene	Transcriptional regulator, GntR family
Pseudomonas sp. R1-43-08 (79016/12/1)	C4J87_1224	AZF41399.1, C4J87_1224	gene	Multidrug efflux system, membrane fusion component MexJ
Pseudomonas sp. R1-43-08 (79016/12/1)	C4J87_0128	AZF40320.1, C4J87_0128	gene	T1SS associated transglutaminase-like cysteine proteinase LapP
Pseudomonas sp. R1-43-08 (79016/12/1)	C4J87_1235	AZF41410.1, C4J87_1235	gene	beta-(1-3)-glucosyl transferase
Pseudomonas sp. R1-43-08 (79016/12/1)	C4J87_0129	AZF40321.1, C4J87_0129	gene	Membrane bound c-di-GMP receptor LapD
Pseudomonas sp. R1-43-08 (79016/12/1)	C4J87_1244	2.7.7.59, AZF41419.1, C4J87_1244	gene	[Protein-PII] uridylyltransferase
Pseudomonas sp. R1-43-08 (79016/12/1)	C4J87_1246	AZF41421.1, C4J87_1246	gene	hypothetical protein
Pseudomonas sp. R1-43-08 (79016/12/1)	C4J87_0130	AZF40322.1, C4J87_0130	gene	hypothetical protein
Pseudomonas sp. R1-43-08 (79016/12/1)	C4J87_1254	AZF41429.1, C4J87_1254	gene	Intramembrane protease RasP/YluC, implicated in cell division based on FtsL cleavage
Pseudomonas sp. R1-43-08 (79016/12/1)	C4J87_0131	AZF40323.1, C4J87_0131	gene	T1SS secreted agglutinin RTX
Pseudomonas sp. R1-43-08 (79016/12/1)	C4J87_1265	AZF41440.1, C4J87_1265	gene	hypothetical protein
Pseudomonas sp. R1-43-08 (79016/12/1)	C4J87_0132	AZF40324.1, C4J87_0132	gene	Type I secretion outer membrane protein
Pseudomonas sp. R1-43-08 (79016/12/1)	C4J87_1278	AZF41453.1, C4J87_1278	gene	Murein hydrolase activator NlpD
Pseudomonas sp. R1-43-08 (79016/12/1)	C4J87_1282	AZF41457.1, C4J87_1282	gene	hypothetical protein
Pseudomonas sp. R1-43-08 (79016/12/1)	C4J87_1283	AZF41458.1, C4J87_1283	gene	ICC-like protein phosphoesterase
Pseudomonas sp. R1-43-08 (79016/12/1)	C4J87_0133	AZF40325.1, C4J87_0133	gene	Type I secretion system ATPase
Pseudomonas sp. R1-43-08 (79016/12/1)	C4J87_1284	AZF41459.1, C4J87_1284	gene	ATP-dependent, 3'-5' DNA helicase (strand annealing activity)
Pseudomonas sp. R1-43-08 (79016/12/1)	C4J87_1290	6.5.1.1, AZF41465.1, C4J87_1290	gene	ATP-dependent DNA ligase LigC
Pseudomonas sp. R1-43-08 (79016/12/1)	C4J87_1291	AZF41466.1, C4J87_1291	gene	mRNA 3-end processing exonuclease
Pseudomonas sp. R1-43-08 (79016/12/1)	C4J87_1293	AZF41468.1, C4J87_1293	gene	Protein export cytoplasm protein SecA ATPase RNA helicase
Pseudomonas sp. R1-43-08 (79016/12/1)	C4J87_0134	AZF40326.1, C4J87_0134	gene	Type I secretion membrane fusion protein, HlyD family
Pseudomonas sp. R1-43-08 (79016/12/1)	C4J87_1294	AZF41469.1, C4J87_1294	gene	Conserved secreted protein
Pseudomonas sp. R1-43-08 (79016/12/1)	C4J87_1300	AZF41475.1, C4J87_1300	gene	Putative hydrolase
Pseudomonas sp. R1-43-08 (79016/12/1)	C4J87_0135	1.14.11.17, AZF40327.1, C4J87_0135	gene	Alpha-ketoglutarate-dependent taurine dioxygenase
Pseudomonas sp. R1-43-08 (79016/12/1)	C4J87_0136	AZF40328.1, C4J87_0136	gene	Transcriptional regulator, LysR family
Pseudomonas sp. R1-43-08 (79016/12/1)	C4J87_1321	AZF41496.1, C4J87_1321	gene	Sensory box/GGDEF family protein
Pseudomonas sp. R1-43-08 (79016/12/1)	C4J87_1322	AZF41497.1, C4J87_1322	gene	Ferredoxin
Pseudomonas sp. R1-43-08 (79016/12/1)	C4J87_0137	AZF40329.1, C4J87_0137	gene	Inner-membrane proton/drug antiporter (MSF type) of tripartite multidrug efflux system
Pseudomonas sp. R1-43-08 (79016/12/1)	C4J87_1326	AZF41501.1, C4J87_1326	gene	hypothetical protein
Pseudomonas sp. R1-43-08 (79016/12/1)	C4J87_1327	AZF41502.1, C4J87_1327	gene	hypothetical protein
Pseudomonas sp. R1-43-08 (79016/12/1)	C4J87_0138	AZF40330.1, C4J87_0138	gene	Membrane fusion component of MSF-type tripartite multidrug efflux system
Pseudomonas sp. R1-43-08 (79016/12/1)	C4J87_1342	AZF41517.1, C4J87_1342	gene	Polysaccharide deacetylase family protein
Pseudomonas sp. R1-43-08 (79016/12/1)	C4J87_0139	AZF40331.1, C4J87_0139	gene	Efflux transport system, outer membrane factor (OMF) lipoprotein
Pseudomonas sp. R1-43-08 (79016/12/1)	C4J87_1355	AZF41530.1, C4J87_1355	gene	hypothetical protein
Pseudomonas sp. R1-43-08 (79016/12/1)	C4J87_1360	AZF41535.1, C4J87_1360	gene	hypothetical protein
Pseudomonas sp. R1-43-08 (79016/12/1)	C4J87_1367	AZF41542.1, C4J87_1367	gene	putative MFS-type transporter
Pseudomonas sp. R1-43-08 (79016/12/1)	C4J87_1368	AZF41543.1, C4J87_1368	gene	Putative 8-amino-7-oxononanoate synthase
Pseudomonas sp. R1-43-08 (79016/12/1)	C4J87_1369	AZF41544.1, C4J87_1369	gene	hypothetical protein
Pseudomonas sp. R1-43-08 (79016/12/1)	C4J87_1371	AZF41546.1, C4J87_1371	gene	Integral membrane protein
Pseudomonas sp. R1-43-08 (79016/12/1)	C4J87_1372	AZF41547.1, C4J87_1372	gene	Transcriptional regulator, LysR family
Pseudomonas sp. R1-43-08 (79016/12/1)	C4J87_0142	AZF40334.1, C4J87_0142	gene	hypothetical protein
Pseudomonas sp. R1-43-08 (79016/12/1)	C4J87_1375	AZF41550.1, C4J87_1375	gene	Fosfomycin resistance protein FosA
Pseudomonas sp. R1-43-08 (79016/12/1)	C4J87_1376	AZF41551.1, C4J87_1376	gene	hypothetical protein
Pseudomonas sp. R1-43-08 (79016/12/1)	C4J87_1378	AZF41553.1, C4J87_1378	gene	acetyltransferase, GNAT family
Pseudomonas sp. R1-43-08 (79016/12/1)	C4J87_1384	AZF41558.1, C4J87_1384	gene	DNA/RNA helicase of superfamily II
Pseudomonas sp. R1-43-08 (79016/12/1)	C4J87_0143	AZF40335.1, C4J87_0143	gene	hypothetical protein
Pseudomonas sp. R1-43-08 (79016/12/1)	C4J87_1385	AZF41559.1, C4J87_1385	gene	putative lipoprotein
Pseudomonas sp. R1-43-08 (79016/12/1)	C4J87_0144	AZF40336.1, C4J87_0144	gene	Membrane-fusion protein
Pseudomonas sp. R1-43-08 (79016/12/1)	C4J87_1398	AZF41572.1, C4J87_1398	gene	hypothetical protein
Pseudomonas sp. R1-43-08 (79016/12/1)	C4J87_0145	AZF40337.1, C4J87_0145	gene	putative membrane-fusion protein
Pseudomonas sp. R1-43-08 (79016/12/1)	C4J87_1413	AZF41586.1, C4J87_1413	gene	mRNA interferase RelE
Pseudomonas sp. R1-43-08 (79016/12/1)	C4J87_1414	AZF41587.1, C4J87_1414	gene	RelB/StbD replicon stabilization protein (antitoxin to RelE/StbE)
Pseudomonas sp. R1-43-08 (79016/12/1)	C4J87_1415	AZF41588.1, C4J87_1415	gene	putative MFS-type transporter
Pseudomonas sp. R1-43-08 (79016/12/1)	C4J87_0146	AZF40338.1, C4J87_0146	gene	Membrane-fusion protein
Pseudomonas sp. R1-43-08 (79016/12/1)	C4J87_1416	AZF41589.1, C4J87_1416	gene	KluB
Pseudomonas sp. R1-43-08 (79016/12/1)	C4J87_1417	AZF41590.1, C4J87_1417	gene	hypothetical protein
Pseudomonas sp. R1-43-08 (79016/12/1)	C4J87_1418	AZF41591.1, C4J87_1418	gene	LysR family transcriptional regulator
Pseudomonas sp. R1-43-08 (79016/12/1)	C4J87_1419	AZF41592.1, C4J87_1419	gene	putative ABC transport system, periplasmic component
Pseudomonas sp. R1-43-08 (79016/12/1)	C4J87_1421	AZF41594.1, C4J87_1421	gene	hypothetical protein
Pseudomonas sp. R1-43-08 (79016/12/1)	C4J87_1422	4.2.3.1, AZF41595.1, C4J87_1422	gene	Threonine synthase
Pseudomonas sp. R1-43-08 (79016/12/1)	C4J87_1430	AZF41603.1, C4J87_1430	gene	hypothetical protein
Pseudomonas sp. R1-43-08 (79016/12/1)	C4J87_0148	AZF40340.1, C4J87_0148	gene	Microcystin dependent protein
Pseudomonas sp. R1-43-08 (79016/12/1)	C4J87_1436	AZF41609.1, C4J87_1436	gene	SAM-dependent methyltransferase
Pseudomonas sp. R1-43-08 (79016/12/1)	C4J87_0149	AZF40341.1, C4J87_0149	gene	putative membrane protein
Pseudomonas sp. R1-43-08 (79016/12/1)	C4J87_1447	AZF41620.1, C4J87_1447	gene	hypothetical protein
Pseudomonas sp. R1-43-08 (79016/12/1)	C4J87_0150	AZF40342.1, C4J87_0150	gene	hypothetical protein
Pseudomonas sp. R1-43-08 (79016/12/1)	C4J87_1465	AZF41638.1, C4J87_1465	gene	Mobile element protein
Pseudomonas sp. R1-43-08 (79016/12/1)	C4J87_0151	AZF40343.1, C4J87_0151	gene	Fibronectin type III domain protein
Pseudomonas sp. R1-43-08 (79016/12/1)	C4J87_1467	AZF41640.1, C4J87_1467	gene	hypothetical protein
Pseudomonas sp. R1-43-08 (79016/12/1)	C4J87_1469	AZF41642.1, C4J87_1469	gene	Fic domain protein
Pseudomonas sp. R1-43-08 (79016/12/1)	C4J87_0152	AZF40344.1, C4J87_0152	gene	Efflux transport system, outer membrane factor (OMF) lipoprotein
Pseudomonas sp. R1-43-08 (79016/12/1)	C4J87_1479	AZF41652.1, C4J87_1479	gene	hypothetical protein
Pseudomonas sp. R1-43-08 (79016/12/1)	C4J87_0153	2.7.1.25, 2.7.7.4, AZF40345.1, C4J87_0153	gene	Sulfate adenylyltransferase subunit 1
Pseudomonas sp. R1-43-08 (79016/12/1)	C4J87_1492	AZF41665.1, C4J87_1492	gene	hypothetical protein
Pseudomonas sp. R1-43-08 (79016/12/1)	C4J87_0154	AZF40346.1, C4J87_0154	gene	hypothetical protein
Pseudomonas sp. R1-43-08 (79016/12/1)	C4J87_1503	AZF41676.1, C4J87_1503	gene	hypothetical protein
Pseudomonas sp. R1-43-08 (79016/12/1)	C4J87_0155	AZF40347.1, C4J87_0155	gene	Transcriptional regulator, MarR family
Pseudomonas sp. R1-43-08 (79016/12/1)	C4J87_1515	AZF41688.1, C4J87_1515	gene	hypothetical protein
Pseudomonas sp. R1-43-08 (79016/12/1)	C4J87_0156	AZF40348.1, C4J87_0156	gene	Tetrapartite efflux system, inner membrane component FusBC-like
Pseudomonas sp. R1-43-08 (79016/12/1)	C4J87_1516	AZF41689.1, C4J87_1516	gene	hypothetical protein
Pseudomonas sp. R1-43-08 (79016/12/1)	C4J87_1517	AZF41690.1, C4J87_1517	gene	putative MFS-type transporter
Pseudomonas sp. R1-43-08 (79016/12/1)	C4J87_1519	AZF41692.1, C4J87_1519	gene	Transcriptional regulator, LysR family
Pseudomonas sp. R1-43-08 (79016/12/1)	C4J87_1520	AZF41693.1, C4J87_1520	gene	Permease of the drug/metabolite transporter (DMT) superfamily
Pseudomonas sp. R1-43-08 (79016/12/1)	C4J87_1521	AZF41694.1, C4J87_1521	gene	lipoprotein, putative
Pseudomonas sp. R1-43-08 (79016/12/1)	C4J87_1522	AZF41695.1, C4J87_1522	gene	hypothetical protein
Pseudomonas sp. R1-43-08 (79016/12/1)	C4J87_1523	AZF41696.1, C4J87_1523	gene	hypothetical protein
Pseudomonas sp. R1-43-08 (79016/12/1)	C4J87_1525	AZF41698.1, C4J87_1525	gene	hypothetical protein
Pseudomonas sp. R1-43-08 (79016/12/1)	C4J87_0157	AZF40349.1, C4J87_0157	gene	Tetrapartite efflux system component, FusD-like
Pseudomonas sp. R1-43-08 (79016/12/1)	C4J87_1526	AZF41699.1, C4J87_1526	gene	Short-chain alcohol dehydrogenase family
Pseudomonas sp. R1-43-08 (79016/12/1)	C4J87_1527	4.6.1.1, AZF41700.1, C4J87_1527	gene	Adenylate cyclase ExoY
Pseudomonas sp. R1-43-08 (79016/12/1)	C4J87_1528	3.8.1.2, AZF41701.1, C4J87_1528	gene	Hydrolase
Pseudomonas sp. R1-43-08 (79016/12/1)	C4J87_1531	AZF41704.1, C4J87_1531	gene	LysR-family transcriptional regulator YdhB
Pseudomonas sp. R1-43-08 (79016/12/1)	C4J87_1532	AZF41705.1, C4J87_1532	gene	Inner membrane transport protein YdhC
Pseudomonas sp. R1-43-08 (79016/12/1)	C4J87_1533	AZF41706.1, C4J87_1533	gene	Nucleoside-binding outer membrane protein
Pseudomonas sp. R1-43-08 (79016/12/1)	C4J87_1535	3.4.11.5, AZF41708.1, C4J87_1535	gene	Proline iminopeptidase
Pseudomonas sp. R1-43-08 (79016/12/1)	C4J87_0158	AZF40350.1, C4J87_0158	gene	Tetrapartite efflux system, membrane fusion component FusE-like
Pseudomonas sp. R1-43-08 (79016/12/1)	C4J87_1536	AZF41709.1, C4J87_1536	gene	Putative regulatory protein
Pseudomonas sp. R1-43-08 (79016/12/1)	C4J87_1537	3.4.11.5, AZF41710.1, C4J87_1537	gene	Proline iminopeptidase
Pseudomonas sp. R1-43-08 (79016/12/1)	C4J87_1538	AZF41711.1, C4J87_1538	gene	Putative glutathione transporter, permease component
Pseudomonas sp. R1-43-08 (79016/12/1)	C4J87_1539	AZF41712.1, C4J87_1539	gene	Dipeptide transport system permease protein DppC
Pseudomonas sp. R1-43-08 (79016/12/1)	C4J87_1541	AZF41714.1, C4J87_1541	gene	Oligopeptide transport ATP-binding protein OppF
Pseudomonas sp. R1-43-08 (79016/12/1)	C4J87_1542	AZF41715.1, C4J87_1542	gene	Dipeptide-binding ABC transporter, periplasmic substrate-binding component
Pseudomonas sp. R1-43-08 (79016/12/1)	C4J87_1543	AZF41716.1, C4J87_1543	gene	Oxidoreductase, short-chain dehydrogenase/reductase family
Pseudomonas sp. R1-43-08 (79016/12/1)	C4J87_0159	AZF40351.1, C4J87_0159	gene	Tetrapartite efflux system, outer membrane factor lipoprotein FusA-like
Pseudomonas sp. R1-43-08 (79016/12/1)	C4J87_1556	AZF41729.1, C4J87_1556	gene	Phosphonate ABC transporter phosphate-binding periplasmic component
Pseudomonas sp. R1-43-08 (79016/12/1)	C4J87_1558	AZF41731.1, C4J87_1558	gene	hypothetical protein
Pseudomonas sp. R1-43-08 (79016/12/1)	C4J87_1559	AZF41732.1, C4J87_1559	gene	regulator of O-antigen component of lipopolysaccharide chain length
Pseudomonas sp. R1-43-08 (79016/12/1)	C4J87_1561	2.7.8.33, AZF41734.1, C4J87_1561	gene	Undecaprenyl-phosphate alpha-N-acetylglucosaminyl 1-phosphate transferase
Pseudomonas sp. R1-43-08 (79016/12/1)	C4J87_1562	2.6.1.90, AZF41735.1, C4J87_1562	gene	dTDP-3-amino-3,6-dideoxy-alpha-D- galactopyranose transaminase
Pseudomonas sp. R1-43-08 (79016/12/1)	C4J87_1564	5.1.3.14, AZF41737.1, C4J87_1564	gene	UDP-N-acetylglucosamine 2-epimerase
Pseudomonas sp. R1-43-08 (79016/12/1)	C4J87_1573	2.3.1.197, 5.3.2.3, AZF41746.1, C4J87_1573	gene	dTDP-3-amino-3,6-dideoxy-alpha-D- galactopyranose 3-N-acetyltransferase
Pseudomonas sp. R1-43-08 (79016/12/1)	C4J87_1574	AZF41747.1, C4J87_1574	gene	Competence protein ComEA helix-hairpin-helix region precursor
Pseudomonas sp. R1-43-08 (79016/12/1)	C4J87_1575	AZF41748.1, C4J87_1575	gene	Transcriptional regulator, GntR family
Pseudomonas sp. R1-43-08 (79016/12/1)	C4J87_1576	AZF41749.1, C4J87_1576	gene	hypothetical protein
Pseudomonas sp. R1-43-08 (79016/12/1)	C4J87_1577	AZF41750.1, C4J87_1577	gene	hypothetical protein
Pseudomonas sp. R1-43-08 (79016/12/1)	C4J87_1579	AZF41752.1, C4J87_1579	gene	hypothetical protein
Pseudomonas sp. R1-43-08 (79016/12/1)	C4J87_1593	AZF41766.1, C4J87_1593	gene	Rhs-family protein
Pseudomonas sp. R1-43-08 (79016/12/1)	C4J87_1596	AZF41769.1, C4J87_1596	gene	hypothetical protein
Pseudomonas sp. R1-43-08 (79016/12/1)	C4J87_1600	AZF41773.1, C4J87_1600	gene	hypothetical protein
Pseudomonas sp. R1-43-08 (79016/12/1)	C4J87_1601	AZF41774.1, C4J87_1601	gene	gliding motility protein GldF
Pseudomonas sp. R1-43-08 (79016/12/1)	C4J87_1602	AZF41775.1, C4J87_1602	gene	ABC transporter, ATP-binding protein
Pseudomonas sp. R1-43-08 (79016/12/1)	C4J87_1603	AZF41776.1, C4J87_1603	gene	hypothetical protein
Pseudomonas sp. R1-43-08 (79016/12/1)	C4J87_1604	AZF41777.1, C4J87_1604	gene	Transcription elongation factor GreB
Pseudomonas sp. R1-43-08 (79016/12/1)	C4J87_0165	AZF40357.1, C4J87_0165	gene	Biofilm PGA synthesis auxiliary protein PgaD
Pseudomonas sp. R1-43-08 (79016/12/1)	C4J87_1610	AZF41783.1, C4J87_1610	gene	Major outer membrane lipoprotein I
Pseudomonas sp. R1-43-08 (79016/12/1)	C4J87_1613	AZF41786.1, C4J87_1613	gene	hypothetical protein
Pseudomonas sp. R1-43-08 (79016/12/1)	C4J87_1614	AZF41787.1, C4J87_1614	gene	putative periplasmic thioredoxin
Pseudomonas sp. R1-43-08 (79016/12/1)	C4J87_0166	AZF40358.1, C4J87_0166	gene	Channel-forming transporter/cytolysins activator of TpsB family
Pseudomonas sp. R1-43-08 (79016/12/1)	C4J87_1623	AZF41796.1, C4J87_1623	gene	Lipase
Pseudomonas sp. R1-43-08 (79016/12/1)	C4J87_0167	AZF40359.1, C4J87_0167	gene	Putative large exoprotein, ShlA/HecA/FhaA family
Pseudomonas sp. R1-43-08 (79016/12/1)	C4J87_1626	AZF41799.1, C4J87_1626	gene	Transcriptional regulator
Pseudomonas sp. R1-43-08 (79016/12/1)	C4J87_1633	AZF41806.1, C4J87_1633	gene	putative enoyl-CoA hydratase
Pseudomonas sp. R1-43-08 (79016/12/1)	C4J87_1634	AZF41807.1, C4J87_1634	gene	hypothetical protein
Pseudomonas sp. R1-43-08 (79016/12/1)	C4J87_1637	2.1.1.67, AZF41810.1, C4J87_1637	gene	Thiopurine S-methyltransferase
Pseudomonas sp. R1-43-08 (79016/12/1)	C4J87_1647	AZF41820.1, C4J87_1647	gene	response regulator
Pseudomonas sp. R1-43-08 (79016/12/1)	C4J87_0170	AZF40362.1, C4J87_0170	gene	Hemolysin
Pseudomonas sp. R1-43-08 (79016/12/1)	C4J87_1659	AZF41832.1, C4J87_1659	gene	Oxidoreductase
Pseudomonas sp. R1-43-08 (79016/12/1)	C4J87_1660	AZF41833.1, C4J87_1660	gene	hypothetical protein
Pseudomonas sp. R1-43-08 (79016/12/1)	C4J87_1661	AZF41834.1, C4J87_1661	gene	hypothetical protein
Pseudomonas sp. R1-43-08 (79016/12/1)	C4J87_1670	AZF41843.1, C4J87_1670	gene	Cytochrome c-type biogenesis protein CcmG/DsbE, thiol:disulfide oxidoreductase
Pseudomonas sp. R1-43-08 (79016/12/1)	C4J87_1673	AZF41846.1, C4J87_1673	gene	putative lipoprotein
Pseudomonas sp. R1-43-08 (79016/12/1)	C4J87_1674	2.7.4.23, AZF41847.1, C4J87_1674	gene	Ribose 1,5-bisphosphate phosphokinase PhnN
Pseudomonas sp. R1-43-08 (79016/12/1)	C4J87_1675	AZF41848.1, C4J87_1675	gene	hypothetical protein
Pseudomonas sp. R1-43-08 (79016/12/1)	C4J87_0172	AZF40364.1, C4J87_0172	gene	hypothetical protein
Pseudomonas sp. R1-43-08 (79016/12/1)	C4J87_1676	AZF41849.1, C4J87_1676	gene	DNA-binding protein, CopG family
Pseudomonas sp. R1-43-08 (79016/12/1)	C4J87_1691	AZF41864.1, C4J87_1691	gene	hypothetical protein
Pseudomonas sp. R1-43-08 (79016/12/1)	C4J87_1692	AZF41865.1, C4J87_1692	gene	putative glucosyl transferase
Pseudomonas sp. R1-43-08 (79016/12/1)	C4J87_0174	AZF40366.1, C4J87_0174	gene	Hemolysin
Pseudomonas sp. R1-43-08 (79016/12/1)	C4J87_1715	AZF41888.1, C4J87_1715	gene	OsmC-like protein
Pseudomonas sp. R1-43-08 (79016/12/1)	C4J87_0177	AZF40369.1, C4J87_0177	gene	hypothetical protein
Pseudomonas sp. R1-43-08 (79016/12/1)	C4J87_1730	AZF41903.1, C4J87_1730	gene	Sensor histidine kinase
Pseudomonas sp. R1-43-08 (79016/12/1)	C4J87_1731	AZF41904.1, C4J87_1731	gene	Transcriptional regulatory protein ompR
Pseudomonas sp. R1-43-08 (79016/12/1)	C4J87_0178	AZF40370.1, C4J87_0178	gene	Hemolysin
Pseudomonas sp. R1-43-08 (79016/12/1)	C4J87_1746	AZF41915.1, C4J87_1746	gene	hypothetical protein
Pseudomonas sp. R1-43-08 (79016/12/1)	C4J87_1747	AZF41916.1, C4J87_1747	gene	Metal-dependent hydrolase
Pseudomonas sp. R1-43-08 (79016/12/1)	C4J87_1748	AZF41917.1, C4J87_1748	gene	Transcriptional regulator, LysR family
Pseudomonas sp. R1-43-08 (79016/12/1)	C4J87_0180	AZF40372.1, C4J87_0180	gene	hypothetical protein
Pseudomonas sp. R1-43-08 (79016/12/1)	C4J87_1769	AZF41934.1, C4J87_1769	gene	acetyltransferase
Pseudomonas sp. R1-43-08 (79016/12/1)	C4J87_0182	AZF40374.1, C4J87_0182	gene	hypothetical protein
Pseudomonas sp. R1-43-08 (79016/12/1)	C4J87_1796	AZF41961.1, C4J87_1796	gene	putative MFS-type transporter
Pseudomonas sp. R1-43-08 (79016/12/1)	C4J87_1797	AZF41962.1, C4J87_1797	gene	Glyoxalase family protein
Pseudomonas sp. R1-43-08 (79016/12/1)	C4J87_1799	AZF41964.1, C4J87_1799	gene	Chromosome segregation ATPase
Pseudomonas sp. R1-43-08 (79016/12/1)	C4J87_1801	AZF41966.1, C4J87_1801	gene	Acyl-CoA dehydrogenase
Pseudomonas sp. R1-43-08 (79016/12/1)	C4J87_1802	AZF41967.1, C4J87_1802	gene	lipoprotein, putative
Pseudomonas sp. R1-43-08 (79016/12/1)	C4J87_0184	AZF40376.1, C4J87_0184	gene	hypothetical protein
Pseudomonas sp. R1-43-08 (79016/12/1)	C4J87_1813	AZF41973.1, C4J87_1813	gene	ADP-ribosylglycohydrolase family protein
Pseudomonas sp. R1-43-08 (79016/12/1)	C4J87_1814	AZF41974.1, C4J87_1814	gene	hypothetical protein
Pseudomonas sp. R1-43-08 (79016/12/1)	C4J87_1817	AZF41977.1, C4J87_1817	gene	hypothetical protein
Pseudomonas sp. R1-43-08 (79016/12/1)	C4J87_1818	AZF41978.1, C4J87_1818	gene	Pellicle/biofilm biosynthesis inner membrane protein PslL, acetyltransferase
Pseudomonas sp. R1-43-08 (79016/12/1)	C4J87_0185	AZF40377.1, C4J87_0185	gene	hypothetical protein
Pseudomonas sp. R1-43-08 (79016/12/1)	C4J87_1819	AZF41979.1, C4J87_1819	gene	Pellicle/biofilm biosynthesis inner membrane protein PslK, MATE transporter family
Pseudomonas sp. R1-43-08 (79016/12/1)	C4J87_1820	AZF41980.1, C4J87_1820	gene	Pellicle/biofilm biosynthesis inner membrane protein PslJ, possible O-antigen ligase
Pseudomonas sp. R1-43-08 (79016/12/1)	C4J87_1821	AZF41981.1, C4J87_1821	gene	Pellicle/biofilm biosynthesis protein PslI, CAZy glycosyltransferase family 4
Pseudomonas sp. R1-43-08 (79016/12/1)	C4J87_1822	AZF41982.1, C4J87_1822	gene	Pellicle/biofilm biosynthesis protein PslH, CAZy glycosyltransferase family 4
Pseudomonas sp. R1-43-08 (79016/12/1)	C4J87_1823	AZF41983.1, C4J87_1823	gene	Pellicle/biofilm biosynthesis protein PslG, CAZy glycosyltransferase family 39
Pseudomonas sp. R1-43-08 (79016/12/1)	C4J87_1824	AZF41984.1, C4J87_1824	gene	Pellicle/biofilm biosynthesis protein PslF, CAZy glycosyltransferase family 4
Pseudomonas sp. R1-43-08 (79016/12/1)	C4J87_1825	AZF41985.1, C4J87_1825	gene	Pellicle/biofilm biosynthesis polysaccharide copolymerase/tyrosine-kinase PslE, Wzc-like
Pseudomonas sp. R1-43-08 (79016/12/1)	C4J87_1826	AZF41986.1, C4J87_1826	gene	Pellicle/biofilm biosynthesis periplasmic/outer membrane lipoprotein PslD, Wza-like
Pseudomonas sp. R1-43-08 (79016/12/1)	C4J87_1827	AZF41987.1, C4J87_1827	gene	Pellicle/biofilm biosynthesis protein PslC, CAZy glycosyltransferase family 2
Pseudomonas sp. R1-43-08 (79016/12/1)	C4J87_0186	AZF40378.1, C4J87_0186	gene	putative lipoprotein
Pseudomonas sp. R1-43-08 (79016/12/1)	C4J87_1829	AZF41989.1, C4J87_1829	gene	Pellicle/biofilm biosynthesis protein PslA, polyprenyl glycosylphosphotransferase
Pseudomonas sp. R1-43-08 (79016/12/1)	C4J87_1836	AZF41996.1, C4J87_1836	gene	hypothetical protein
Pseudomonas sp. R1-43-08 (79016/12/1)	C4J87_1838	5.1.1.7, AZF41998.1, C4J87_1838	gene	Diaminopimelate epimerase
Pseudomonas sp. R1-43-08 (79016/12/1)	C4J87_0019	AZF40217.1, C4J87_0019	gene	LysM domain protein
Pseudomonas sp. R1-43-08 (79016/12/1)	C4J87_0187	AZF40379.1, C4J87_0187	gene	putative lipoprotein
Pseudomonas sp. R1-43-08 (79016/12/1)	C4J87_1839	AZF41999.1, C4J87_1839	gene	VgrG protein
Pseudomonas sp. R1-43-08 (79016/12/1)	C4J87_1840	AZF42000.1, C4J87_1840	gene	hypothetical protein
Pseudomonas sp. R1-43-08 (79016/12/1)	C4J87_1842	AZF42002.1, C4J87_1842	gene	Lipase family protein
Pseudomonas sp. R1-43-08 (79016/12/1)	C4J87_1848	AZF42008.1, C4J87_1848	gene	hypothetical protein
Pseudomonas sp. R1-43-08 (79016/12/1)	C4J87_0188	AZF40380.1, C4J87_0188	gene	putative lipoprotein
Pseudomonas sp. R1-43-08 (79016/12/1)	C4J87_1849	AZF42009.1, C4J87_1849	gene	putative lipoprotein
Pseudomonas sp. R1-43-08 (79016/12/1)	C4J87_1856	AZF42016.1, C4J87_1856	gene	hypothetical protein
Pseudomonas sp. R1-43-08 (79016/12/1)	C4J87_1864	AZF42024.1, C4J87_1864	gene	lipoprotein, putative
Pseudomonas sp. R1-43-08 (79016/12/1)	C4J87_1866	2.7.9.3, AZF42026.1, C4J87_1866	gene	Selenide,water dikinase
Pseudomonas sp. R1-43-08 (79016/12/1)	C4J87_1867	AZF42027.1, C4J87_1867	gene	membrane protein YraQ
Pseudomonas sp. R1-43-08 (79016/12/1)	C4J87_1870	AZF42030.1, C4J87_1870	gene	Phenazine biosynthesis protein PhzF like
Pseudomonas sp. R1-43-08 (79016/12/1)	C4J87_0191	AZF40383.1, C4J87_0191	gene	hypothetical protein
Pseudomonas sp. R1-43-08 (79016/12/1)	C4J87_1885	5.99.1.2, AZF42045.1, C4J87_1885	gene	DNA topoisomerase III
Pseudomonas sp. R1-43-08 (79016/12/1)	C4J87_1889	AZF42049.1, C4J87_1889	gene	glutamine synthetase family protein
Pseudomonas sp. R1-43-08 (79016/12/1)	C4J87_1890	AZF42050.1, C4J87_1890	gene	Transcriptional regulator, MerR family
Pseudomonas sp. R1-43-08 (79016/12/1)	C4J87_1891	AZF42051.1, C4J87_1891	gene	Transposase
Pseudomonas sp. R1-43-08 (79016/12/1)	C4J87_1892	AZF42052.1, C4J87_1892	gene	Phosphonate ABC transporter phosphate-binding periplasmic component
Pseudomonas sp. R1-43-08 (79016/12/1)	C4J87_1893	AZF42053.1, C4J87_1893	gene	Multidrug resistance protein B
Pseudomonas sp. R1-43-08 (79016/12/1)	C4J87_1894	AZF42054.1, C4J87_1894	gene	putative lipoprotein
Pseudomonas sp. R1-43-08 (79016/12/1)	C4J87_1895	5.2.1.8, AZF42055.1, C4J87_1895	gene	Peptidylprolyl isomerase, FKBP-type
Pseudomonas sp. R1-43-08 (79016/12/1)	C4J87_1897	3.6.3.2, AZF42057.1, C4J87_1897	gene	Mg(2+) transport ATPase, P-type
Pseudomonas sp. R1-43-08 (79016/12/1)	C4J87_1898	AZF42058.1, C4J87_1898	gene	Mg(2+)-transport-ATPase-associated protein MgtC
Pseudomonas sp. R1-43-08 (79016/12/1)	C4J87_1899	AZF42059.1, C4J87_1899	gene	DNA-binding response regulator, LuxR family
Pseudomonas sp. R1-43-08 (79016/12/1)	C4J87_1900	AZF42060.1, C4J87_1900	gene	hypothetical protein
Pseudomonas sp. R1-43-08 (79016/12/1)	C4J87_1904	AZF42064.1, C4J87_1904	gene	Hydrolase, carbon-nitrogen family
Pseudomonas sp. R1-43-08 (79016/12/1)	C4J87_1905	AZF42065.1, C4J87_1905	gene	Protein export cytoplasm protein SecA ATPase RNA helicase
Pseudomonas sp. R1-43-08 (79016/12/1)	C4J87_1906	AZF42066.1, C4J87_1906	gene	Transcriptional regulator, Cro/CI family
Pseudomonas sp. R1-43-08 (79016/12/1)	C4J87_1911	3.1.1.61, AZF42070.1, C4J87_1911	gene	Chemotaxis response regulator protein-glutamate methylesterase CheB
Pseudomonas sp. R1-43-08 (79016/12/1)	C4J87_1912	AZF42071.1, C4J87_1912	gene	Chemotaxis protein CheD
Pseudomonas sp. R1-43-08 (79016/12/1)	C4J87_1913	2.1.1.80, AZF42072.1, C4J87_1913	gene	Chemotaxis protein methyltransferase CheR
Pseudomonas sp. R1-43-08 (79016/12/1)	C4J87_1914	AZF42073.1, C4J87_1914	gene	Positive regulator of CheA protein activity (CheW)
Pseudomonas sp. R1-43-08 (79016/12/1)	C4J87_1916	AZF42075.1, C4J87_1916	gene	Signal transduction histidine kinase CheA
Pseudomonas sp. R1-43-08 (79016/12/1)	C4J87_1917	AZF42076.1, C4J87_1917	gene	STAS domain protein
Pseudomonas sp. R1-43-08 (79016/12/1)	C4J87_1918	AZF42077.1, C4J87_1918	gene	Chemotaxis regulator
Pseudomonas sp. R1-43-08 (79016/12/1)	C4J87_1920	AZF42079.1, C4J87_1920	gene	Transcriptional regulator KdgR, KDG operon repressor
Pseudomonas sp. R1-43-08 (79016/12/1)	C4J87_1921	4.2.1.8, AZF42080.1, C4J87_1921	gene	Mannonate dehydratase
Pseudomonas sp. R1-43-08 (79016/12/1)	C4J87_1922	AZF42081.1, C4J87_1922	gene	Starvation sensing protein RspB
Pseudomonas sp. R1-43-08 (79016/12/1)	C4J87_1923	AZF42082.1, C4J87_1923	gene	Hexuronate transporter
Pseudomonas sp. R1-43-08 (79016/12/1)	C4J87_1924	1.1.1.57, AZF42083.1, C4J87_1924	gene	D-mannonate oxidoreductase
Pseudomonas sp. R1-43-08 (79016/12/1)	C4J87_1925	4.2.1.8, AZF42084.1, C4J87_1925	gene	Mannonate dehydratase
Pseudomonas sp. R1-43-08 (79016/12/1)	C4J87_1926	AZF42085.1, C4J87_1926	gene	hypothetical protein
Pseudomonas sp. R1-43-08 (79016/12/1)	C4J87_1927	AZF42086.1, C4J87_1927	gene	Mn2+/Fe2+ transporter, NRAMP family
Pseudomonas sp. R1-43-08 (79016/12/1)	C4J87_1930	AZF42089.1, C4J87_1930	gene	Transcriptional regulator, LysR family
Pseudomonas sp. R1-43-08 (79016/12/1)	C4J87_1931	AZF42090.1, C4J87_1931	gene	Isochorismatase family
Pseudomonas sp. R1-43-08 (79016/12/1)	C4J87_1933	2.4.1.10, AZF42092.1, C4J87_1933	gene	Levansucrase
Pseudomonas sp. R1-43-08 (79016/12/1)	C4J87_1934	AZF42093.1, C4J87_1934	gene	Glycine cleavage system transcriptional activator
Pseudomonas sp. R1-43-08 (79016/12/1)	C4J87_1935	AZF42094.1, C4J87_1935	gene	Permease of the drug/metabolite transporter (DMT) superfamily
Pseudomonas sp. R1-43-08 (79016/12/1)	C4J87_1936	AZF42095.1, C4J87_1936	gene	Uncharacterized protein YmdF
Pseudomonas sp. R1-43-08 (79016/12/1)	C4J87_1938	1.11.1.6, AZF42097.1, C4J87_1938	gene	Manganese catalase
Pseudomonas sp. R1-43-08 (79016/12/1)	C4J87_1939	AZF42098.1, C4J87_1939	gene	Protein YciE
Pseudomonas sp. R1-43-08 (79016/12/1)	C4J87_1941	AZF42100.1, C4J87_1941	gene	Heme O synthase, protoheme IX farnesyltransferase COX10-CtaB
Pseudomonas sp. R1-43-08 (79016/12/1)	C4J87_1942	AZF42101.1, C4J87_1942	gene	Cytochrome O ubiquinol oxidase subunit IV
Pseudomonas sp. R1-43-08 (79016/12/1)	C4J87_1946	AZF42105.1, C4J87_1946	gene	hypothetical protein
Pseudomonas sp. R1-43-08 (79016/12/1)	C4J87_1947	AZF42106.1, C4J87_1947	gene	putative amino acid permease, GabP family
Pseudomonas sp. R1-43-08 (79016/12/1)	C4J87_1948	AZF42107.1, C4J87_1948	gene	Zn-dependent dehydrogenase
Pseudomonas sp. R1-43-08 (79016/12/1)	C4J87_0199	AZF40390.1, C4J87_0199	gene	hypothetical protein
Pseudomonas sp. R1-43-08 (79016/12/1)	C4J87_1950	AZF42109.1, C4J87_1950	gene	hypothetical protein
Pseudomonas sp. R1-43-08 (79016/12/1)	C4J87_1951	AZF42110.1, C4J87_1951	gene	Protease subunit of ATP-dependent Clp
Pseudomonas sp. R1-43-08 (79016/12/1)	C4J87_1952	AZF42111.1, C4J87_1952	gene	Uncharacterized protein YmdF
Pseudomonas sp. R1-43-08 (79016/12/1)	C4J87_1953	AZF42112.1, C4J87_1953	gene	Uncharacterized protein YmdF
Pseudomonas sp. R1-43-08 (79016/12/1)	C4J87_1954	AZF42113.1, C4J87_1954	gene	Two-component transcriptional response regulator, LuxR family
Pseudomonas sp. R1-43-08 (79016/12/1)	C4J87_1955	AZF42114.1, C4J87_1955	gene	hypothetical protein
Pseudomonas sp. R1-43-08 (79016/12/1)	C4J87_1957	AZF42116.1, C4J87_1957	gene	hypothetical protein
Pseudomonas sp. R1-43-08 (79016/12/1)	C4J87_1958	AZF42117.1, C4J87_1958	gene	hypothetical protein
Pseudomonas sp. R1-43-08 (79016/12/1)	C4J87_1959	2.1.1.80, AZF42118.1, C4J87_1959	gene	Chemotaxis protein methyltransferase CheR
Pseudomonas sp. R1-43-08 (79016/12/1)	C4J87_0200	3.5.1.53, AZF40391.1, C4J87_0200	gene	N-carbamoylputrescine amidase
Pseudomonas sp. R1-43-08 (79016/12/1)	C4J87_1961	AZF42120.1, C4J87_1961	gene	hypothetical protein
Pseudomonas sp. R1-43-08 (79016/12/1)	C4J87_1962	AZF42121.1, C4J87_1962	gene	hypothetical protein
Pseudomonas sp. R1-43-08 (79016/12/1)	C4J87_1964	2.7.1.31, AZF42123.1, C4J87_1964	gene	Glycerate kinase
Pseudomonas sp. R1-43-08 (79016/12/1)	C4J87_1965	AZF42124.1, C4J87_1965	gene	Cellulase M-like
Pseudomonas sp. R1-43-08 (79016/12/1)	C4J87_0201	1.13.12.3, AZF40392.1, C4J87_0201	gene	Tryptophan 2-monooxygenase
Pseudomonas sp. R1-43-08 (79016/12/1)	C4J87_1970	AZF42129.1, C4J87_1970	gene	Putative diheme cytochrome c-553
Pseudomonas sp. R1-43-08 (79016/12/1)	C4J87_1971	1.3.99.16, AZF42130.1, C4J87_1971	gene	Isoquinoline 1-oxidoreductase beta subunit
Pseudomonas sp. R1-43-08 (79016/12/1)	C4J87_1972	1.3.99.16, AZF42131.1, C4J87_1972	gene	Isoquinoline 1-oxidoreductase alpha subunit
Pseudomonas sp. R1-43-08 (79016/12/1)	C4J87_1973	AZF42132.1, C4J87_1973	gene	Transcriptional regulator, LysR family
Pseudomonas sp. R1-43-08 (79016/12/1)	C4J87_1975	AZF42134.1, C4J87_1975	gene	mandelate racemase family protein
Pseudomonas sp. R1-43-08 (79016/12/1)	C4J87_1976	AZF42135.1, C4J87_1976	gene	Transcriptional regulator, LysR family
Pseudomonas sp. R1-43-08 (79016/12/1)	C4J87_1978	1.5.1.43, AZF42137.1, C4J87_1978	gene	Carboxynorspermidine synthase
Pseudomonas sp. R1-43-08 (79016/12/1)	C4J87_1979	4.1.1.96, AZF42138.1, C4J87_1979	gene	Carboxynorspermidine decarboxylase
Pseudomonas sp. R1-43-08 (79016/12/1)	C4J87_1980	AZF42139.1, C4J87_1980	gene	Transcriptional regulator, LacI family
Pseudomonas sp. R1-43-08 (79016/12/1)	C4J87_1981	AZF42140.1, C4J87_1981	gene	ABC transporter, substrate-binding protein
Pseudomonas sp. R1-43-08 (79016/12/1)	C4J87_1982	AZF42141.1, C4J87_1982	gene	ABC transporter, permease protein
Pseudomonas sp. R1-43-08 (79016/12/1)	C4J87_1983	AZF42142.1, C4J87_1983	gene	ABC transporter, permease protein
Pseudomonas sp. R1-43-08 (79016/12/1)	C4J87_1985	3.1.4.17, AZF42144.1, C4J87_1985	gene	3',5'-cyclic-nucleotide phosphodiesterase
Pseudomonas sp. R1-43-08 (79016/12/1)	C4J87_1989	AZF42148.1, C4J87_1989	gene	hypothetical protein
Pseudomonas sp. R1-43-08 (79016/12/1)	C4J87_1990	AZF42149.1, C4J87_1990	gene	Outer membrane receptor for ferric coprogen and ferric-rhodotorulic acid
Pseudomonas sp. R1-43-08 (79016/12/1)	C4J87_1992	AZF42151.1, C4J87_1992	gene	hypothetical protein
Pseudomonas sp. R1-43-08 (79016/12/1)	C4J87_1999	AZF42158.1, C4J87_1999	gene	Fap system putative outer membrane protein
Pseudomonas sp. R1-43-08 (79016/12/1)	C4J87_2001	AZF42160.1, C4J87_2001	gene	filamentous hemagglutinin
Pseudomonas sp. R1-43-08 (79016/12/1)	C4J87_2003	AZF42162.1, C4J87_2003	gene	Fap
Pseudomonas sp. R1-43-08 (79016/12/1)	C4J87_2005	AZF42164.1, C4J87_2005	gene	hypothetical protein
Pseudomonas sp. R1-43-08 (79016/12/1)	C4J87_2011	AZF42170.1, C4J87_2011	gene	Acetyltransferase, GNAT family
Pseudomonas sp. R1-43-08 (79016/12/1)	C4J87_2013	AZF42172.1, C4J87_2013	gene	Xanthine permease
Pseudomonas sp. R1-43-08 (79016/12/1)	C4J87_2023	AZF42182.1, C4J87_2023	gene	autotransporter
Pseudomonas sp. R1-43-08 (79016/12/1)	C4J87_2024	AZF42183.1, C4J87_2024	gene	Transporter, LysE family
Pseudomonas sp. R1-43-08 (79016/12/1)	C4J87_2031	AZF42190.1, C4J87_2031	gene	SAM-dependent methyltransferase
Pseudomonas sp. R1-43-08 (79016/12/1)	C4J87_2033	AZF42192.1, C4J87_2033	gene	Acyl-CoA dehydrogenase
Pseudomonas sp. R1-43-08 (79016/12/1)	C4J87_2035	3.4.11.18, AZF42194.1, C4J87_2035	gene	Methionine aminopeptidase
Pseudomonas sp. R1-43-08 (79016/12/1)	C4J87_2036	AZF42195.1, C4J87_2036	gene	hypothetical protein
Pseudomonas sp. R1-43-08 (79016/12/1)	C4J87_2037	AZF42196.1, C4J87_2037	gene	hypothetical protein
Pseudomonas sp. R1-43-08 (79016/12/1)	C4J87_2038	AZF42197.1, C4J87_2038	gene	Outer membrane autotransporter barrel domain protein
Pseudomonas sp. R1-43-08 (79016/12/1)	C4J87_2055	AZF42214.1, C4J87_2055	gene	Xylose ABC transporter, permease protein XylH
Pseudomonas sp. R1-43-08 (79016/12/1)	C4J87_2057	AZF42216.1, C4J87_2057	gene	Xylose ABC transporter, periplasmic xylose-binding protein XylF
Pseudomonas sp. R1-43-08 (79016/12/1)	C4J87_2058	5.3.1.5, AZF42217.1, C4J87_2058	gene	Xylose isomerase
Pseudomonas sp. R1-43-08 (79016/12/1)	C4J87_2059	AZF42218.1, C4J87_2059	gene	Xylose activator XylR (AraC family)
Pseudomonas sp. R1-43-08 (79016/12/1)	C4J87_2060	AZF42219.1, C4J87_2060	gene	Carbohydrate-selective porin OprB
Pseudomonas sp. R1-43-08 (79016/12/1)	C4J87_2061	1.1.5.8, AZF42220.1, C4J87_2061	gene	Quinate/shikimate dehydrogenase (Pyrroloquinoline-quinone)
Pseudomonas sp. R1-43-08 (79016/12/1)	C4J87_2062	AZF42221.1, C4J87_2062	gene	Bacterial luciferase family protein
Pseudomonas sp. R1-43-08 (79016/12/1)	C4J87_2063	AZF42222.1, C4J87_2063	gene	NADH-FMN oxidoreductase
Pseudomonas sp. R1-43-08 (79016/12/1)	C4J87_2064	AZF42223.1, C4J87_2064	gene	Purine-cytosine permease
Pseudomonas sp. R1-43-08 (79016/12/1)	C4J87_2065	AZF42224.1, C4J87_2065	gene	Polyamine ABC transporter, ATP-binding protein
Pseudomonas sp. R1-43-08 (79016/12/1)	C4J87_2066	AZF42225.1, C4J87_2066	gene	Polyamine ABC transporter, permease protein
Pseudomonas sp. R1-43-08 (79016/12/1)	C4J87_2067	AZF42226.1, C4J87_2067	gene	Polyamine ABC transporter, permease protein
Pseudomonas sp. R1-43-08 (79016/12/1)	C4J87_2068	AZF42227.1, C4J87_2068	gene	Spermidine/putrescine-binding periplasmic protein
Pseudomonas sp. R1-43-08 (79016/12/1)	C4J87_2070	AZF42229.1, C4J87_2070	gene	hypothetical protein
Pseudomonas sp. R1-43-08 (79016/12/1)	C4J87_2071	AZF42230.1, C4J87_2071	gene	N-formimidoyl fortimicin A synthase
Pseudomonas sp. R1-43-08 (79016/12/1)	C4J87_2072	AZF42231.1, C4J87_2072	gene	Para-amino-L-phenylalanine methyltransferase
Pseudomonas sp. R1-43-08 (79016/12/1)	C4J87_2073	AZF42232.1, C4J87_2073	gene	Aminotransferase, class II
Pseudomonas sp. R1-43-08 (79016/12/1)	C4J87_2074	AZF42233.1, C4J87_2074	gene	4-amino, 4-deoxychorismate mutase
Pseudomonas sp. R1-43-08 (79016/12/1)	C4J87_2075	AZF42234.1, C4J87_2075	gene	4-amino-4-deoxychorismate synthase, amidotransferase component, aminase component
Pseudomonas sp. R1-43-08 (79016/12/1)	C4J87_2076	AZF42235.1, C4J87_2076	gene	4-amino, 4-deoxyprephenate dehydrogenase
Pseudomonas sp. R1-43-08 (79016/12/1)	C4J87_2077	AZF42236.1, C4J87_2077	gene	putative transport protein
Pseudomonas sp. R1-43-08 (79016/12/1)	C4J87_2078	AZF42237.1, C4J87_2078	gene	MutT/Nudix family protein
Pseudomonas sp. R1-43-08 (79016/12/1)	C4J87_2079	AZF42238.1, C4J87_2079	gene	Transcriptional regulator, GntR family
Pseudomonas sp. R1-43-08 (79016/12/1)	C4J87_2080	4.1.1.44, AZF42239.1, C4J87_2080	gene	4-carboxymuconolactone decarboxylase
Pseudomonas sp. R1-43-08 (79016/12/1)	C4J87_2081	AZF42240.1, C4J87_2081	gene	NADH-FMN oxidoreductase
Pseudomonas sp. R1-43-08 (79016/12/1)	C4J87_2082	1.2.1.3, AZF42241.1, C4J87_2082	gene	Aldehyde dehydrogenase
Pseudomonas sp. R1-43-08 (79016/12/1)	C4J87_2083	AZF42242.1, C4J87_2083	gene	Hydrolase, alpha/beta fold family
Pseudomonas sp. R1-43-08 (79016/12/1)	C4J87_2084	AZF42243.1, C4J87_2084	gene	hypothetical protein
Pseudomonas sp. R1-43-08 (79016/12/1)	C4J87_2086	AZF42245.1, C4J87_2086	gene	putative membrane protein
Pseudomonas sp. R1-43-08 (79016/12/1)	C4J87_2087	AZF42246.1, C4J87_2087	gene	hypothetical protein
Pseudomonas sp. R1-43-08 (79016/12/1)	C4J87_2088	AZF42247.1, C4J87_2088	gene	diguanylate cyclase/phosphodiesterase
Pseudomonas sp. R1-43-08 (79016/12/1)	C4J87_2089	AZF42248.1, C4J87_2089	gene	Transcriptional regulator, ArsR family
Pseudomonas sp. R1-43-08 (79016/12/1)	C4J87_0213	3.5.2.17, AZF40404.1, C4J87_0213	gene	5-hydroxyisourate hydrolase
Pseudomonas sp. R1-43-08 (79016/12/1)	C4J87_2090	AZF42249.1, C4J87_2090	gene	xenobiotic reductase A
Pseudomonas sp. R1-43-08 (79016/12/1)	C4J87_2091	AZF42250.1, C4J87_2091	gene	Ferrichrome-iron receptor
Pseudomonas sp. R1-43-08 (79016/12/1)	C4J87_2094	AZF42253.1, C4J87_2094	gene	Transcriptional regulator of the arabinose operon in Shewanella, GntR family
Pseudomonas sp. R1-43-08 (79016/12/1)	C4J87_2095	4.2.1.25, AZF42254.1, C4J87_2095	gene	L-arabonate dehydratase
Pseudomonas sp. R1-43-08 (79016/12/1)	C4J87_2099	3.1.1.15, AZF42258.1, C4J87_2099	gene	L-arabinolactonase
Pseudomonas sp. R1-43-08 (79016/12/1)	C4J87_0214	AZF40405.1, C4J87_0214	gene	putative extracellular protein
Pseudomonas sp. R1-43-08 (79016/12/1)	C4J87_2100	AZF42259.1, C4J87_2100	gene	L-arabinose-binding periplasmic protein precursor AraF
Pseudomonas sp. R1-43-08 (79016/12/1)	C4J87_2102	AZF42261.1, C4J87_2102	gene	L-arabinose transport system permease protein
Pseudomonas sp. R1-43-08 (79016/12/1)	C4J87_2103	5.1.3.3, AZF42262.1, C4J87_2103	gene	Aldose 1-epimerase
Pseudomonas sp. R1-43-08 (79016/12/1)	C4J87_2104	AZF42263.1, C4J87_2104	gene	3-oxoacyl-ACP reductase
Pseudomonas sp. R1-43-08 (79016/12/1)	C4J87_2105	AZF42264.1, C4J87_2105	gene	putative MFS-type transporter
Pseudomonas sp. R1-43-08 (79016/12/1)	C4J87_2106	2.5.1.18, AZF42265.1, C4J87_2106	gene	Glutathione S-transferase
Pseudomonas sp. R1-43-08 (79016/12/1)	C4J87_2107	5.3.1.22, AZF42266.1, C4J87_2107	gene	Hydroxypyruvate isomerase
Pseudomonas sp. R1-43-08 (79016/12/1)	C4J87_2108	1.1.1.18, AZF42267.1, C4J87_2108	gene	Myo-inositol 2-dehydrogenase
Pseudomonas sp. R1-43-08 (79016/12/1)	C4J87_0215	AZF40406.1, C4J87_0215	gene	Transcriptional activator protein CopR
Pseudomonas sp. R1-43-08 (79016/12/1)	C4J87_2110	AZF42269.1, C4J87_2110	gene	Transcriptional regulator, LacI family
Pseudomonas sp. R1-43-08 (79016/12/1)	C4J87_2111	AZF42270.1, C4J87_2111	gene	MocD
Pseudomonas sp. R1-43-08 (79016/12/1)	C4J87_2112	AZF42271.1, C4J87_2112	gene	Naphthalene 1,2-dioxygenase system ferredoxin component
Pseudomonas sp. R1-43-08 (79016/12/1)	C4J87_2113	AZF42272.1, C4J87_2113	gene	Ferredoxin reductase
Pseudomonas sp. R1-43-08 (79016/12/1)	C4J87_2114	AZF42273.1, C4J87_2114	gene	hypothetical protein
Pseudomonas sp. R1-43-08 (79016/12/1)	C4J87_2115	AZF42274.1, C4J87_2115	gene	hypothetical protein
Pseudomonas sp. R1-43-08 (79016/12/1)	C4J87_2116	AZF42275.1, C4J87_2116	gene	Transcriptional regulator, AraC family
Pseudomonas sp. R1-43-08 (79016/12/1)	C4J87_2117	AZF42276.1, C4J87_2117	gene	Transcriptional regulator, AcrR family
Pseudomonas sp. R1-43-08 (79016/12/1)	C4J87_2118	AZF42277.1, C4J87_2118	gene	ThiJ/PfpI family protein
Pseudomonas sp. R1-43-08 (79016/12/1)	C4J87_2120	1.6.5.5, AZF42279.1, C4J87_2120	gene	Quinone oxidoreductase
Pseudomonas sp. R1-43-08 (79016/12/1)	C4J87_2121	AZF42280.1, C4J87_2121	gene	DoxX family protein
Pseudomonas sp. R1-43-08 (79016/12/1)	C4J87_2122	1.11.1.10, AZF42281.1, C4J87_2122	gene	Non-heme chloroperoxidase
Pseudomonas sp. R1-43-08 (79016/12/1)	C4J87_2123	AZF42282.1, C4J87_2123	gene	hypothetical protein
Pseudomonas sp. R1-43-08 (79016/12/1)	C4J87_2124	AZF42283.1, C4J87_2124	gene	hypothetical protein
Pseudomonas sp. R1-43-08 (79016/12/1)	C4J87_2126	AZF42285.1, C4J87_2126	gene	PAS domain containing response regulator, LuxR family
Pseudomonas sp. R1-43-08 (79016/12/1)	C4J87_2127	2.3.1.16, AZF42286.1, C4J87_2127	gene	3-ketoacyl-CoA thiolase
Pseudomonas sp. R1-43-08 (79016/12/1)	C4J87_2128	6.2.1.3, AZF42287.1, C4J87_2128	gene	Long-chain-fatty-acid--CoA ligase
Pseudomonas sp. R1-43-08 (79016/12/1)	C4J87_2129	AZF42288.1, C4J87_2129	gene	L-Proline/Glycine betaine transporter ProP
Pseudomonas sp. R1-43-08 (79016/12/1)	C4J87_2130	AZF42289.1, C4J87_2130	gene	putative phosphoglycerate mutase
Pseudomonas sp. R1-43-08 (79016/12/1)	C4J87_2132	AZF42291.1, C4J87_2132	gene	Phospholipase/carboxylesterase family protein
Pseudomonas sp. R1-43-08 (79016/12/1)	C4J87_2133	AZF42292.1, C4J87_2133	gene	Polyribonucleotide nucleotidyltransferase (polynucleotide phosphorylase)
Pseudomonas sp. R1-43-08 (79016/12/1)	C4J87_2135	AZF42294.1, C4J87_2135	gene	hypothetical protein
Pseudomonas sp. R1-43-08 (79016/12/1)	C4J87_2136	AZF42295.1, C4J87_2136	gene	Antitoxin HigA
Pseudomonas sp. R1-43-08 (79016/12/1)	C4J87_2137	AZF42296.1, C4J87_2137	gene	hypothetical protein
Pseudomonas sp. R1-43-08 (79016/12/1)	C4J87_2138	AZF42297.1, C4J87_2138	gene	Manganese transport protein MntH
Pseudomonas sp. R1-43-08 (79016/12/1)	C4J87_2139	AZF42298.1, C4J87_2139	gene	Transcriptional regulator, LysR family
Pseudomonas sp. R1-43-08 (79016/12/1)	C4J87_0022	AZF40220.1, C4J87_0022	gene	Mobile element protein
Pseudomonas sp. R1-43-08 (79016/12/1)	C4J87_0218	AZF40409.1, C4J87_0218	gene	Alkanesulfonates ABC transporter ATP-binding protein
Pseudomonas sp. R1-43-08 (79016/12/1)	C4J87_2140	AZF42299.1, C4J87_2140	gene	hypothetical protein
Pseudomonas sp. R1-43-08 (79016/12/1)	C4J87_2141	AZF42300.1, C4J87_2141	gene	hypothetical protein
Pseudomonas sp. R1-43-08 (79016/12/1)	C4J87_2142	AZF42301.1, C4J87_2142	gene	hypothetical protein
Pseudomonas sp. R1-43-08 (79016/12/1)	C4J87_2145	AZF42304.1, C4J87_2145	gene	Transcriptional regulator of various polyols utilization, AraC family
Pseudomonas sp. R1-43-08 (79016/12/1)	C4J87_2147	1.1.1.14, AZF42306.1, C4J87_2147	gene	Sorbitol dehydrogenase
Pseudomonas sp. R1-43-08 (79016/12/1)	C4J87_2148	AZF42307.1, C4J87_2148	gene	Nudix-related transcriptional regulator NrtR
Pseudomonas sp. R1-43-08 (79016/12/1)	C4J87_2149	3.5.1.19, AZF42308.1, C4J87_2149	gene	Nicotinamidase
Pseudomonas sp. R1-43-08 (79016/12/1)	C4J87_0219	AZF40410.1, C4J87_0219	gene	Alkanesulfonates transport system permease protein
Pseudomonas sp. R1-43-08 (79016/12/1)	C4J87_2150	6.3.4.21, AZF42309.1, C4J87_2150	gene	Nicotinate phosphoribosyltransferase
Pseudomonas sp. R1-43-08 (79016/12/1)	C4J87_2152	AZF42311.1, C4J87_2152	gene	ABC transporter spermidine/putrescine-binding protein
Pseudomonas sp. R1-43-08 (79016/12/1)	C4J87_2153	AZF42312.1, C4J87_2153	gene	Opine oxidase subunit B
Pseudomonas sp. R1-43-08 (79016/12/1)	C4J87_2154	AZF42313.1, C4J87_2154	gene	Opine oxidase subunit A
Pseudomonas sp. R1-43-08 (79016/12/1)	C4J87_2155	AZF42314.1, C4J87_2155	gene	Opine oxidase subunit C
Pseudomonas sp. R1-43-08 (79016/12/1)	C4J87_2156	AZF42315.1, C4J87_2156	gene	ABC-type spermidine/putrescine transport system, permease component II
Pseudomonas sp. R1-43-08 (79016/12/1)	C4J87_2157	AZF42316.1, C4J87_2157	gene	ABC-type spermidine/putrescine transport system, permease component I
Pseudomonas sp. R1-43-08 (79016/12/1)	C4J87_0220	AZF40411.1, C4J87_0220	gene	Alkanesulfonates-binding protein
Pseudomonas sp. R1-43-08 (79016/12/1)	C4J87_2160	AZF42319.1, C4J87_2160	gene	Transcriptional regulator, IclR family
Pseudomonas sp. R1-43-08 (79016/12/1)	C4J87_2162	AZF42321.1, C4J87_2162	gene	Na+-driven multidrug efflux pump
Pseudomonas sp. R1-43-08 (79016/12/1)	C4J87_2163	AZF42322.1, C4J87_2163	gene	ABC transporter, permease protein
Pseudomonas sp. R1-43-08 (79016/12/1)	C4J87_2164	AZF42323.1, C4J87_2164	gene	hicB protein
Pseudomonas sp. R1-43-08 (79016/12/1)	C4J87_2165	AZF42324.1, C4J87_2165	gene	HicA protein
Pseudomonas sp. R1-43-08 (79016/12/1)	C4J87_2168	AZF42327.1, C4J87_2168	gene	Outer membrane ferripyoverdine receptor FpvA, TonB-dependent
Pseudomonas sp. R1-43-08 (79016/12/1)	C4J87_0221	AZF40412.1, C4J87_0221	gene	LysR family transcriptional regulator
Pseudomonas sp. R1-43-08 (79016/12/1)	C4J87_2170	AZF42329.1, C4J87_2170	gene	Pyoverdine synthetase PvdF, N5-hydroxyornithine formyltransferase
Pseudomonas sp. R1-43-08 (79016/12/1)	C4J87_2175	AZF42334.1, C4J87_2175	gene	hypothetical protein
Pseudomonas sp. R1-43-08 (79016/12/1)	C4J87_2176	AZF42335.1, C4J87_2176	gene	hypothetical protein
Pseudomonas sp. R1-43-08 (79016/12/1)	C4J87_2177	AZF42336.1, C4J87_2177	gene	Transcriptional regulator, AraC family
Pseudomonas sp. R1-43-08 (79016/12/1)	C4J87_2178	4.1.1.48, AZF42337.1, C4J87_2178	gene	Indole-3-glycerol phosphate synthase
Pseudomonas sp. R1-43-08 (79016/12/1)	C4J87_2179	AZF42338.1, C4J87_2179	gene	Pirin
Pseudomonas sp. R1-43-08 (79016/12/1)	C4J87_0222	1.14.11.17, AZF40413.1, C4J87_0222	gene	Alpha-ketoglutarate-dependent taurine dioxygenase
Pseudomonas sp. R1-43-08 (79016/12/1)	C4J87_2180	AZF42339.1, C4J87_2180	gene	Transcriptional regulator, AraC family
Pseudomonas sp. R1-43-08 (79016/12/1)	C4J87_2181	AZF42340.1, C4J87_2181	gene	Disease resistance protein
Pseudomonas sp. R1-43-08 (79016/12/1)	C4J87_2182	AZF42341.1, C4J87_2182	gene	Transcriptional regulator, AraC family
Pseudomonas sp. R1-43-08 (79016/12/1)	C4J87_2184	AZF42343.1, C4J87_2184	gene	putative membrane protein
Pseudomonas sp. R1-43-08 (79016/12/1)	C4J87_2187	AZF42346.1, C4J87_2187	gene	Transcriptional regulator, LysR family
Pseudomonas sp. R1-43-08 (79016/12/1)	C4J87_2188	AZF42347.1, C4J87_2188	gene	Transcriptional regulator, AraC family
Pseudomonas sp. R1-43-08 (79016/12/1)	C4J87_2189	AZF42348.1, C4J87_2189	gene	GGDEF domain-containing protein
Pseudomonas sp. R1-43-08 (79016/12/1)	C4J87_0223	3.1.6.1, AZF40414.1, C4J87_0223	gene	Arylsulfatase
Pseudomonas sp. R1-43-08 (79016/12/1)	C4J87_2191	AZF42350.1, C4J87_2191	gene	TonB-dependent receptor
Pseudomonas sp. R1-43-08 (79016/12/1)	C4J87_2192	3.1.3.8, AZF42351.1, C4J87_2192	gene	3-phytase
Pseudomonas sp. R1-43-08 (79016/12/1)	C4J87_2195	AZF42354.1, C4J87_2195	gene	Ferric siderophore transport system, periplasmic binding protein TonB
Pseudomonas sp. R1-43-08 (79016/12/1)	C4J87_2196	1.1.1.95, AZF42355.1, C4J87_2196	gene	D-3-phosphoglycerate dehydrogenase
Pseudomonas sp. R1-43-08 (79016/12/1)	C4J87_2197	AZF42356.1, C4J87_2197	gene	Acyl-CoA dehydrogenase
Pseudomonas sp. R1-43-08 (79016/12/1)	C4J87_2198	AZF42357.1, C4J87_2198	gene	Nitrilotriacetate monooxygenase component A
Pseudomonas sp. R1-43-08 (79016/12/1)	C4J87_2199	AZF42358.1, C4J87_2199	gene	Alkanesulfonates-binding protein
Pseudomonas sp. R1-43-08 (79016/12/1)	C4J87_0224	AZF40415.1, C4J87_0224	gene	Transcriptional regulator
Pseudomonas sp. R1-43-08 (79016/12/1)	C4J87_2200	AZF42359.1, C4J87_2200	gene	Rhodanese-related sulfurtransferase
Pseudomonas sp. R1-43-08 (79016/12/1)	C4J87_2201	1.13.11.20, AZF42360.1, C4J87_2201	gene	Cysteine dioxygenase
Pseudomonas sp. R1-43-08 (79016/12/1)	C4J87_2202	AZF42361.1, C4J87_2202	gene	Transcriptional regulator, LysR family
Pseudomonas sp. R1-43-08 (79016/12/1)	C4J87_2203	AZF42362.1, C4J87_2203	gene	Ribulose-5-phosphate 4-epimerase, putative
Pseudomonas sp. R1-43-08 (79016/12/1)	C4J87_2205	AZF42364.1, C4J87_2205	gene	hypothetical protein
Pseudomonas sp. R1-43-08 (79016/12/1)	C4J87_2207	AZF42366.1, C4J87_2207	gene	hypothetical protein
Pseudomonas sp. R1-43-08 (79016/12/1)	C4J87_0225	AZF40416.1, C4J87_0225	gene	TonB-dependent receptor
Pseudomonas sp. R1-43-08 (79016/12/1)	C4J87_2211	2.7.1.29, AZF42370.1, C4J87_2211	gene	Putative dihydroxyacetone kinase, ADP-binding subunit
Pseudomonas sp. R1-43-08 (79016/12/1)	C4J87_2212	2.7.1.29, AZF42371.1, C4J87_2212	gene	Putative dihydroxyacetone kinase, dihydroxyacetone binding subunit
Pseudomonas sp. R1-43-08 (79016/12/1)	C4J87_2213	AZF42372.1, C4J87_2213	gene	Oxidoreductase, zinc-binding dehydrogenase family
Pseudomonas sp. R1-43-08 (79016/12/1)	C4J87_2214	AZF42373.1, C4J87_2214	gene	Ribose ABC transporter, periplasmic ribose-binding protein RbsB
Pseudomonas sp. R1-43-08 (79016/12/1)	C4J87_2215	AZF42374.1, C4J87_2215	gene	Inositol transport system sugar-binding protein
Pseudomonas sp. R1-43-08 (79016/12/1)	C4J87_2216	AZF42375.1, C4J87_2216	gene	Ribose ABC transport system, permease protein RbsC
Pseudomonas sp. R1-43-08 (79016/12/1)	C4J87_2217	AZF42376.1, C4J87_2217	gene	Ribose ABC transport system, ATP-binding protein RbsA
Pseudomonas sp. R1-43-08 (79016/12/1)	C4J87_2218	5.3.1.6, AZF42377.1, C4J87_2218	gene	Ribose 5-phosphate isomerase B
Pseudomonas sp. R1-43-08 (79016/12/1)	C4J87_2219	AZF42378.1, C4J87_2219	gene	Putative transcriptional regulator of sorbose uptake and utilization
Pseudomonas sp. R1-43-08 (79016/12/1)	C4J87_0226	AZF40417.1, C4J87_0226	gene	Cyanate transport protein CynX
Pseudomonas sp. R1-43-08 (79016/12/1)	C4J87_2221	AZF42380.1, C4J87_2221	gene	Amino acid ABC transporter, substrate-binding protein
Pseudomonas sp. R1-43-08 (79016/12/1)	C4J87_2222	AZF42381.1, C4J87_2222	gene	Amino acid ABC transporter, permease protein
Pseudomonas sp. R1-43-08 (79016/12/1)	C4J87_2223	AZF42382.1, C4J87_2223	gene	Amino acid ABC transporter, permease protein
Pseudomonas sp. R1-43-08 (79016/12/1)	C4J87_2224	AZF42383.1, C4J87_2224	gene	Amino acid ABC transporter, ATP-binding protein yhdZ
Pseudomonas sp. R1-43-08 (79016/12/1)	C4J87_0227	AZF40418.1, C4J87_0227	gene	Ferric siderophore transport system, periplasmic binding protein TonB
Pseudomonas sp. R1-43-08 (79016/12/1)	C4J87_2234	AZF42393.1, C4J87_2234	gene	Peptidase E
Pseudomonas sp. R1-43-08 (79016/12/1)	C4J87_0228	AZF40419.1, C4J87_0228	gene	MotA/TolQ/ExbB proton channel family protein
Pseudomonas sp. R1-43-08 (79016/12/1)	C4J87_2241	AZF42400.1, C4J87_2241	gene	hypothetical protein
Pseudomonas sp. R1-43-08 (79016/12/1)	C4J87_2243	AZF42402.1, C4J87_2243	gene	Secreted protein Hcp
Pseudomonas sp. R1-43-08 (79016/12/1)	C4J87_2244	AZF42403.1, C4J87_2244	gene	Uncharacterized protein ImpA
Pseudomonas sp. R1-43-08 (79016/12/1)	C4J87_2245	AZF42404.1, C4J87_2245	gene	Uncharacterized protein ImpB
Pseudomonas sp. R1-43-08 (79016/12/1)	C4J87_2246	AZF42405.1, C4J87_2246	gene	Uncharacterized protein ImpC
Pseudomonas sp. R1-43-08 (79016/12/1)	C4J87_2247	AZF42406.1, C4J87_2247	gene	hypothetical protein
Pseudomonas sp. R1-43-08 (79016/12/1)	C4J87_2248	AZF42407.1, C4J87_2248	gene	Protein ImpG/VasA
Pseudomonas sp. R1-43-08 (79016/12/1)	C4J87_2249	AZF42408.1, C4J87_2249	gene	Uncharacterized protein ImpH/VasB
Pseudomonas sp. R1-43-08 (79016/12/1)	C4J87_0229	AZF40420.1, C4J87_0229	gene	Biopolymer transport protein ExbD/TolR
Pseudomonas sp. R1-43-08 (79016/12/1)	C4J87_2251	AZF42410.1, C4J87_2251	gene	sigma-54-dependent transcriptional regulator
Pseudomonas sp. R1-43-08 (79016/12/1)	C4J87_2253	AZF42412.1, C4J87_2253	gene	Uncharacterized protein ImpI/VasC
Pseudomonas sp. R1-43-08 (79016/12/1)	C4J87_2254	AZF42413.1, C4J87_2254	gene	Type VI secretion lipoprotein/VasD
Pseudomonas sp. R1-43-08 (79016/12/1)	C4J87_2255	AZF42414.1, C4J87_2255	gene	Uncharacterized protein ImpJ/VasE
Pseudomonas sp. R1-43-08 (79016/12/1)	C4J87_2256	AZF42415.1, C4J87_2256	gene	Outer membrane protein ImpK/VasF, OmpA/MotB domain
Pseudomonas sp. R1-43-08 (79016/12/1)	C4J87_2257	AZF42416.1, C4J87_2257	gene	IcmF-related protein
Pseudomonas sp. R1-43-08 (79016/12/1)	C4J87_2258	3.1.3.16, AZF42417.1, C4J87_2258	gene	Serine/threonine protein phosphatase
Pseudomonas sp. R1-43-08 (79016/12/1)	C4J87_2259	2.7.11.1, AZF42418.1, C4J87_2259	gene	Serine/threonine protein kinase
Pseudomonas sp. R1-43-08 (79016/12/1)	C4J87_2260	AZF42419.1, C4J87_2260	gene	hypothetical protein
Pseudomonas sp. R1-43-08 (79016/12/1)	C4J87_2261	AZF42420.1, C4J87_2261	gene	hypothetical protein
Pseudomonas sp. R1-43-08 (79016/12/1)	C4J87_2263	AZF42422.1, C4J87_2263	gene	EAL domain containing protein
Pseudomonas sp. R1-43-08 (79016/12/1)	C4J87_2264	AZF42423.1, C4J87_2264	gene	hypothetical protein
Pseudomonas sp. R1-43-08 (79016/12/1)	C4J87_2265	AZF42424.1, C4J87_2265	gene	Dehydrogenase
Pseudomonas sp. R1-43-08 (79016/12/1)	C4J87_2266	1.14.13.22, AZF42425.1, C4J87_2266	gene	Cyclohexanone monooxygenase
Pseudomonas sp. R1-43-08 (79016/12/1)	C4J87_2267	3.1.1.24, AZF42426.1, C4J87_2267	gene	Beta-ketoadipate enol-lactone hydrolase
Pseudomonas sp. R1-43-08 (79016/12/1)	C4J87_2268	1.14.15.3, AZF42427.1, C4J87_2268	gene	Alkane-1 monooxygenase
Pseudomonas sp. R1-43-08 (79016/12/1)	C4J87_2269	AZF42428.1, C4J87_2269	gene	protein activator of alkane oxidation PraA
Pseudomonas sp. R1-43-08 (79016/12/1)	C4J87_2271	AZF42430.1, C4J87_2271	gene	Long-chain fatty acid transport protein
Pseudomonas sp. R1-43-08 (79016/12/1)	C4J87_2273	AZF42432.1, C4J87_2273	gene	putative (3R)-hydroxyacyl-CoA dehydratase HtdX
Pseudomonas sp. R1-43-08 (79016/12/1)	C4J87_2276	1.1.1.18, AZF42435.1, C4J87_2276	gene	Myo-inositol 2-dehydrogenase
Pseudomonas sp. R1-43-08 (79016/12/1)	C4J87_2280	AZF42439.1, C4J87_2280	gene	hypothetical protein
Pseudomonas sp. R1-43-08 (79016/12/1)	C4J87_2281	AZF42440.1, C4J87_2281	gene	hypothetical protein
Pseudomonas sp. R1-43-08 (79016/12/1)	C4J87_2287	AZF42446.1, C4J87_2287	gene	hypothetical protein
Pseudomonas sp. R1-43-08 (79016/12/1)	C4J87_2294	AZF42453.1, C4J87_2294	gene	hypothetical protein
Pseudomonas sp. R1-43-08 (79016/12/1)	C4J87_2295	1.4.1.2, AZF42454.1, C4J87_2295	gene	NAD-specific glutamate dehydrogenase, large form
Pseudomonas sp. R1-43-08 (79016/12/1)	C4J87_2296	AZF42455.1, C4J87_2296	gene	Transcriptional regulator, GntR family
Pseudomonas sp. R1-43-08 (79016/12/1)	C4J87_2297	AZF42456.1, C4J87_2297	gene	Transcriptional regulator, GntR family
Pseudomonas sp. R1-43-08 (79016/12/1)	C4J87_2299	3.2.2.20, AZF42458.1, C4J87_2299	gene	DNA-3-methyladenine glycosylase
Pseudomonas sp. R1-43-08 (79016/12/1)	C4J87_0234	AZF40425.1, C4J87_0234	gene	Amino acid ABC transporter, permease protein
Pseudomonas sp. R1-43-08 (79016/12/1)	C4J87_2300	AZF42459.1, C4J87_2300	gene	putative membrane protein
Pseudomonas sp. R1-43-08 (79016/12/1)	C4J87_2301	2.5.1.18, AZF42460.1, C4J87_2301	gene	putative glutathione S-transferase
Pseudomonas sp. R1-43-08 (79016/12/1)	C4J87_2302	AZF42461.1, C4J87_2302	gene	hypothetical protein
Pseudomonas sp. R1-43-08 (79016/12/1)	C4J87_2304	AZF42463.1, C4J87_2304	gene	Chromosome segregation ATPase
Pseudomonas sp. R1-43-08 (79016/12/1)	C4J87_2305	AZF42464.1, C4J87_2305	gene	hypothetical protein
Pseudomonas sp. R1-43-08 (79016/12/1)	C4J87_2306	3.5.2.10, AZF42465.1, C4J87_2306	gene	Creatinine amidohydrolase
Pseudomonas sp. R1-43-08 (79016/12/1)	C4J87_0235	AZF40426.1, C4J87_0235	gene	Amino acid ABC transporter, permease protein
Pseudomonas sp. R1-43-08 (79016/12/1)	C4J87_2311	AZF42470.1, C4J87_2311	gene	Outer membrane protein assembly factor YaeT precursor
Pseudomonas sp. R1-43-08 (79016/12/1)	C4J87_2312	AZF42471.1, C4J87_2312	gene	putative transcriptional regulator of the myo-inositol catabolic operon
Pseudomonas sp. R1-43-08 (79016/12/1)	C4J87_2313	2.7.1.92, AZF42472.1, C4J87_2313	gene	5-keto-2-deoxygluconokinase
Pseudomonas sp. R1-43-08 (79016/12/1)	C4J87_2314	4.2.1.44, AZF42473.1, C4J87_2314	gene	Inosose dehydratase
Pseudomonas sp. R1-43-08 (79016/12/1)	C4J87_2315	AZF42474.1, C4J87_2315	gene	5-deoxy-glucuronate isomerase
Pseudomonas sp. R1-43-08 (79016/12/1)	C4J87_2316	5.3.99.11, AZF42475.1, C4J87_2316	gene	Inosose isomerase
Pseudomonas sp. R1-43-08 (79016/12/1)	C4J87_2317	AZF42476.1, C4J87_2317	gene	Epi-inositol hydrolase
Pseudomonas sp. R1-43-08 (79016/12/1)	C4J87_2318	1.1.1.18, AZF42477.1, C4J87_2318	gene	Myo-inositol 2-dehydrogenase 1
Pseudomonas sp. R1-43-08 (79016/12/1)	C4J87_2319	1.1.1.18, AZF42478.1, C4J87_2319	gene	Myo-inositol 2-dehydrogenase
Pseudomonas sp. R1-43-08 (79016/12/1)	C4J87_0236	AZF40427.1, C4J87_0236	gene	Amino acid ABC transporter, ATP-binding protein yhdZ
Pseudomonas sp. R1-43-08 (79016/12/1)	C4J87_2320	AZF42479.1, C4J87_2320	gene	hypothetical protein
Pseudomonas sp. R1-43-08 (79016/12/1)	C4J87_2321	AZF42480.1, C4J87_2321	gene	Inositol transport system sugar-binding protein
Pseudomonas sp. R1-43-08 (79016/12/1)	C4J87_2323	AZF42482.1, C4J87_2323	gene	Inositol transport system permease protein
Pseudomonas sp. R1-43-08 (79016/12/1)	C4J87_2326	AZF42485.1, C4J87_2326	gene	hypothetical protein
Pseudomonas sp. R1-43-08 (79016/12/1)	C4J87_2327	AZF42486.1, C4J87_2327	gene	hypothetical protein
Pseudomonas sp. R1-43-08 (79016/12/1)	C4J87_0237	AZF40428.1, C4J87_0237	gene	Amino acid ABC transporter, substrate-binding protein
Pseudomonas sp. R1-43-08 (79016/12/1)	C4J87_2332	AZF42491.1, C4J87_2332	gene	Valyl-tRNA synthetase
Pseudomonas sp. R1-43-08 (79016/12/1)	C4J87_2333	AZF42492.1, C4J87_2333	gene	acetyltransferase
Pseudomonas sp. R1-43-08 (79016/12/1)	C4J87_2334	AZF42493.1, C4J87_2334	gene	NTP pyrophosphohydrolase
Pseudomonas sp. R1-43-08 (79016/12/1)	C4J87_2335	AZF42494.1, C4J87_2335	gene	Putative oxidoreductase
Pseudomonas sp. R1-43-08 (79016/12/1)	C4J87_2336	AZF42495.1, C4J87_2336	gene	Ribonuclease precursor
Pseudomonas sp. R1-43-08 (79016/12/1)	C4J87_2337	AZF42496.1, C4J87_2337	gene	Transcriptional regulator, AraC family
Pseudomonas sp. R1-43-08 (79016/12/1)	C4J87_0238	AZF40429.1, C4J87_0238	gene	putative RecF protein
Pseudomonas sp. R1-43-08 (79016/12/1)	C4J87_2350	AZF42509.1, C4J87_2350	gene	Cold-shock DNA-binding domain
Pseudomonas sp. R1-43-08 (79016/12/1)	C4J87_2357	AZF42516.1, C4J87_2357	gene	integrase, putative
Pseudomonas sp. R1-43-08 (79016/12/1)	C4J87_2363	AZF42522.1, C4J87_2363	gene	putative MFS-type transporter
Pseudomonas sp. R1-43-08 (79016/12/1)	C4J87_2364	AZF42523.1, C4J87_2364	gene	hypothetical protein
Pseudomonas sp. R1-43-08 (79016/12/1)	C4J87_2365	AZF42524.1, C4J87_2365	gene	regulator of O-antigen component of lipopolysaccharide chain length
Pseudomonas sp. R1-43-08 (79016/12/1)	C4J87_2368	AZF42527.1, C4J87_2368	gene	Ku domain protein
Pseudomonas sp. R1-43-08 (79016/12/1)	C4J87_2369	AZF42528.1, C4J87_2369	gene	hypothetical protein
Pseudomonas sp. R1-43-08 (79016/12/1)	C4J87_2374	AZF42533.1, C4J87_2374	gene	Ferrous iron transport periplasmic protein EfeO, peptidase-M75 domain
Pseudomonas sp. R1-43-08 (79016/12/1)	C4J87_2375	AZF42534.1, C4J87_2375	gene	Ferrous iron transport peroxidase EfeB
Pseudomonas sp. R1-43-08 (79016/12/1)	C4J87_2376	AZF42535.1, C4J87_2376	gene	Ferrous iron transport periplasmic protein EfeO, peptidase-M75 domain
Pseudomonas sp. R1-43-08 (79016/12/1)	C4J87_2377	AZF42536.1, C4J87_2377	gene	Ferrous iron transport permease EfeU
Pseudomonas sp. R1-43-08 (79016/12/1)	C4J87_0242	AZF40433.1, C4J87_0242	gene	hypothetical protein
Pseudomonas sp. R1-43-08 (79016/12/1)	C4J87_2383	AZF42542.1, C4J87_2383	gene	Transcriptional regulator, LysR family
Pseudomonas sp. R1-43-08 (79016/12/1)	C4J87_2384	AZF42543.1, C4J87_2384	gene	Oxidoreductase
Pseudomonas sp. R1-43-08 (79016/12/1)	C4J87_2385	AZF42544.1, C4J87_2385	gene	Response regulator
Pseudomonas sp. R1-43-08 (79016/12/1)	C4J87_2386	AZF42545.1, C4J87_2386	gene	Sensory box histidine kinase/response regulator
Pseudomonas sp. R1-43-08 (79016/12/1)	C4J87_2387	AZF42546.1, C4J87_2387	gene	Two-component transcriptional response regulator, LuxR family
Pseudomonas sp. R1-43-08 (79016/12/1)	C4J87_2388	AZF42547.1, C4J87_2388	gene	Sensor histidine kinase
Pseudomonas sp. R1-43-08 (79016/12/1)	C4J87_2390	AZF42549.1, C4J87_2390	gene	hypothetical protein
Pseudomonas sp. R1-43-08 (79016/12/1)	C4J87_2394	AZF42553.1, C4J87_2394	gene	Transcriptional regulator containing an amidase domain and an AraC-type DNA-binding HTH domain
Pseudomonas sp. R1-43-08 (79016/12/1)	C4J87_2395	AZF42554.1, C4J87_2395	gene	hypothetical protein
Pseudomonas sp. R1-43-08 (79016/12/1)	C4J87_2406	AZF42565.1, C4J87_2406	gene	ABC-type branched-chain amino acid transport system, periplasmic component
Pseudomonas sp. R1-43-08 (79016/12/1)	C4J87_2407	AZF42566.1, C4J87_2407	gene	Branched-chain amino acid ABC transporter, permease protein
Pseudomonas sp. R1-43-08 (79016/12/1)	C4J87_2408	AZF42567.1, C4J87_2408	gene	High-affinity branched-chain amino acid transport system permease protein LivH
Pseudomonas sp. R1-43-08 (79016/12/1)	C4J87_2409	AZF42568.1, C4J87_2409	gene	Branched-chain amino acid transport ATP-binding protein LivG
Pseudomonas sp. R1-43-08 (79016/12/1)	C4J87_2410	6.2.1.3, AZF42569.1, C4J87_2410	gene	Long-chain-fatty-acid--CoA ligase
Pseudomonas sp. R1-43-08 (79016/12/1)	C4J87_2422	AZF42581.1, C4J87_2422	gene	Glyoxalase/bleomycin resistance protein/dioxygenase
Pseudomonas sp. R1-43-08 (79016/12/1)	C4J87_2423	AZF42582.1, C4J87_2423	gene	Glutamate-aspartate carrier protein
Pseudomonas sp. R1-43-08 (79016/12/1)	C4J87_2424	AZF42583.1, C4J87_2424	gene	Transcriptional regulator, LysR family
Pseudomonas sp. R1-43-08 (79016/12/1)	C4J87_2425	AZF42584.1, C4J87_2425	gene	Transcriptional regulator, AcrR family
Pseudomonas sp. R1-43-08 (79016/12/1)	C4J87_2426	AZF42585.1, C4J87_2426	gene	Transcriptional regulator, AcrR family
Pseudomonas sp. R1-43-08 (79016/12/1)	C4J87_2427	AZF42586.1, C4J87_2427	gene	Transcriptional regulator, AcrR family
Pseudomonas sp. R1-43-08 (79016/12/1)	C4J87_2428	AZF42587.1, C4J87_2428	gene	N-ethylmaleimide reductase
Pseudomonas sp. R1-43-08 (79016/12/1)	C4J87_2429	1.1.1.140, AZF42588.1, C4J87_2429	gene	Sorbitol-6-phosphate 2-dehydrogenase
Pseudomonas sp. R1-43-08 (79016/12/1)	C4J87_2430	AZF42589.1, C4J87_2430	gene	NAD(P)H-flavin oxidoreductase
Pseudomonas sp. R1-43-08 (79016/12/1)	C4J87_2431	AZF42590.1, C4J87_2431	gene	hypothetical protein
Pseudomonas sp. R1-43-08 (79016/12/1)	C4J87_2432	AZF42591.1, C4J87_2432	gene	Permease of the major facilitator superfamily
Pseudomonas sp. R1-43-08 (79016/12/1)	C4J87_2433	AZF42592.1, C4J87_2433	gene	Permease of the major facilitator superfamily
Pseudomonas sp. R1-43-08 (79016/12/1)	C4J87_2434	AZF42593.1, C4J87_2434	gene	Transcriptional regulator, LysR family
Pseudomonas sp. R1-43-08 (79016/12/1)	C4J87_2435	AZF42594.1, C4J87_2435	gene	Oxidoreductase, short-chain dehydrogenase/reductase family
Pseudomonas sp. R1-43-08 (79016/12/1)	C4J87_2437	AZF42596.1, C4J87_2437	gene	Ribose ABC transporter, periplasmic ribose-binding protein RbsB
Pseudomonas sp. R1-43-08 (79016/12/1)	C4J87_2440	AZF42599.1, C4J87_2440	gene	Transcriptional regulator, LysR family
Pseudomonas sp. R1-43-08 (79016/12/1)	C4J87_2442	AZF42601.1, C4J87_2442	gene	Transcriptional regulator, ArsR family
Pseudomonas sp. R1-43-08 (79016/12/1)	C4J87_2443	AZF42602.1, C4J87_2443	gene	Bifunctional protein: zinc-containing alcohol dehydrogenase
Pseudomonas sp. R1-43-08 (79016/12/1)	C4J87_2444	AZF42603.1, C4J87_2444	gene	Antibiotic biosynthesis monooxygenase
Pseudomonas sp. R1-43-08 (79016/12/1)	C4J87_2445	AZF42604.1, C4J87_2445	gene	Efflux ABC transporter, permease/ATP-binding protein
Pseudomonas sp. R1-43-08 (79016/12/1)	C4J87_2447	AZF42606.1, C4J87_2447	gene	putative signal-transduction protein, cAMP-binding
Pseudomonas sp. R1-43-08 (79016/12/1)	C4J87_2448	AZF42607.1, C4J87_2448	gene	Rrf2 family transcriptional regulator, group III
Pseudomonas sp. R1-43-08 (79016/12/1)	C4J87_2451	1.1.1.100, AZF42610.1, C4J87_2451	gene	3-oxoacyl-ACP reductase
Pseudomonas sp. R1-43-08 (79016/12/1)	C4J87_2452	AZF42611.1, C4J87_2452	gene	Transcriptional regulator, LysR family
Pseudomonas sp. R1-43-08 (79016/12/1)	C4J87_2457	AZF42616.1, C4J87_2457	gene	Lipase
Pseudomonas sp. R1-43-08 (79016/12/1)	C4J87_2458	1.1.1.100, AZF42617.1, C4J87_2458	gene	3-oxoacyl-ACP reductase
Pseudomonas sp. R1-43-08 (79016/12/1)	C4J87_0250	AZF40441.1, C4J87_0250	gene	hypothetical protein
Pseudomonas sp. R1-43-08 (79016/12/1)	C4J87_2462	AZF42621.1, C4J87_2462	gene	Dipeptide transport system permease protein DppC
Pseudomonas sp. R1-43-08 (79016/12/1)	C4J87_2463	AZF42622.1, C4J87_2463	gene	ABC transporter, permease protein
Pseudomonas sp. R1-43-08 (79016/12/1)	C4J87_2464	AZF42623.1, C4J87_2464	gene	ABC transporter, substrate-binding protein
Pseudomonas sp. R1-43-08 (79016/12/1)	C4J87_2465	AZF42624.1, C4J87_2465	gene	TonB-dependent receptor
Pseudomonas sp. R1-43-08 (79016/12/1)	C4J87_2466	AZF42625.1, C4J87_2466	gene	Efflux ABC transporter, permease/ATP-binding protein
Pseudomonas sp. R1-43-08 (79016/12/1)	C4J87_2467	AZF42626.1, C4J87_2467	gene	Sugar ABC transporter, substrate-binding protein
Pseudomonas sp. R1-43-08 (79016/12/1)	C4J87_2471	AZF42630.1, C4J87_2471	gene	hypothetical protein
Pseudomonas sp. R1-43-08 (79016/12/1)	C4J87_2472	AZF42631.1, C4J87_2472	gene	Transcriptional regulatory protein
Pseudomonas sp. R1-43-08 (79016/12/1)	C4J87_2478	AZF42637.1, C4J87_2478	gene	Alkaline proteinase inhibitor precursor
Pseudomonas sp. R1-43-08 (79016/12/1)	C4J87_2482	AZF42641.1, C4J87_2482	gene	Serine protease
Pseudomonas sp. R1-43-08 (79016/12/1)	C4J87_2483	AZF42642.1, C4J87_2483	gene	Extracellular serine protease precursor
Pseudomonas sp. R1-43-08 (79016/12/1)	C4J87_2485	AZF42644.1, C4J87_2485	gene	hypothetical protein
Pseudomonas sp. R1-43-08 (79016/12/1)	C4J87_2491	AZF42650.1, C4J87_2491	gene	hypothetical protein
Pseudomonas sp. R1-43-08 (79016/12/1)	C4J87_2492	AZF42651.1, C4J87_2492	gene	hypothetical protein
Pseudomonas sp. R1-43-08 (79016/12/1)	C4J87_2496	AZF42655.1, C4J87_2496	gene	diguanylate cyclase/phosphodiesterase
Pseudomonas sp. R1-43-08 (79016/12/1)	C4J87_2497	AZF42656.1, C4J87_2497	gene	Polar differentiation response regulator
Pseudomonas sp. R1-43-08 (79016/12/1)	C4J87_2498	AZF42657.1, C4J87_2498	gene	hypothetical protein
Pseudomonas sp. R1-43-08 (79016/12/1)	C4J87_2500	AZF42659.1, C4J87_2500	gene	Ribose ABC transport system, permease protein RbsC
Pseudomonas sp. R1-43-08 (79016/12/1)	C4J87_2501	AZF42660.1, C4J87_2501	gene	Xylose ABC transporter, periplasmic xylose-binding protein XylF
Pseudomonas sp. R1-43-08 (79016/12/1)	C4J87_2502	AZF42661.1, C4J87_2502	gene	Ribose operon repressor
Pseudomonas sp. R1-43-08 (79016/12/1)	C4J87_2503	2.7.1.17, AZF42662.1, C4J87_2503	gene	Xylulose kinase
Pseudomonas sp. R1-43-08 (79016/12/1)	C4J87_2509	AZF42668.1, C4J87_2509	gene	ABC transporter, substrate-binding protein
Pseudomonas sp. R1-43-08 (79016/12/1)	C4J87_0255	2.3.1.30, AZF40446.1, C4J87_0255	gene	Serine acetyltransferase
Pseudomonas sp. R1-43-08 (79016/12/1)	C4J87_2510	AZF42669.1, C4J87_2510	gene	Nitrilotriacetate monooxygenase component A
Pseudomonas sp. R1-43-08 (79016/12/1)	C4J87_2511	1.13.11.4, AZF42670.1, C4J87_2511	gene	Gentisate 1,2-dioxygenase
Pseudomonas sp. R1-43-08 (79016/12/1)	C4J87_2516	AZF42675.1, C4J87_2516	gene	DipZ protein
Pseudomonas sp. R1-43-08 (79016/12/1)	C4J87_2517	AZF42676.1, C4J87_2517	gene	Sensor histidine kinase
Pseudomonas sp. R1-43-08 (79016/12/1)	C4J87_2518	AZF42677.1, C4J87_2518	gene	Transcriptional regulatory protein ompR
Pseudomonas sp. R1-43-08 (79016/12/1)	C4J87_2519	3.3.2.9, AZF42678.1, C4J87_2519	gene	Epoxide hydrolase
Pseudomonas sp. R1-43-08 (79016/12/1)	C4J87_2520	3.3.2.9, AZF42679.1, C4J87_2520	gene	Epoxide hydrolase
Pseudomonas sp. R1-43-08 (79016/12/1)	C4J87_2521	AZF42680.1, C4J87_2521	gene	putative cytochrome P460
Pseudomonas sp. R1-43-08 (79016/12/1)	C4J87_2522	AZF42681.1, C4J87_2522	gene	putative signal peptide protein
Pseudomonas sp. R1-43-08 (79016/12/1)	C4J87_2526	1.4.3.5, AZF42685.1, C4J87_2526	gene	Pyridoxamine 5'-phosphate oxidase PhzG
Pseudomonas sp. R1-43-08 (79016/12/1)	C4J87_2527	5.3.3.17, AZF42686.1, C4J87_2527	gene	Trans-2,3-dihydro-3-hydroxyanthranilate isomerase PhzF
Pseudomonas sp. R1-43-08 (79016/12/1)	C4J87_2528	2.6.1.86, AZF42687.1, C4J87_2528	gene	2-Amino-2-deoxy-isochorismate synthase PhzE
Pseudomonas sp. R1-43-08 (79016/12/1)	C4J87_2529	AZF42688.1, C4J87_2529	gene	2-amino-2-deoxy-isochorismate hydrolase PhzD
Pseudomonas sp. R1-43-08 (79016/12/1)	C4J87_2530	2.5.1.54, AZF42689.1, C4J87_2530	gene	2-keto-3-deoxy-D-arabino-heptulosonate-7- phosphate synthase II PhzC
Pseudomonas sp. R1-43-08 (79016/12/1)	C4J87_2531	AZF42690.1, C4J87_2531	gene	Phenazine biosynthesis protein PhzB
Pseudomonas sp. R1-43-08 (79016/12/1)	C4J87_2532	AZF42691.1, C4J87_2532	gene	Phenazine biosynthesis protein PhzA
Pseudomonas sp. R1-43-08 (79016/12/1)	C4J87_2533	AZF42692.1, C4J87_2533	gene	transcriptional regulator, LuxR autoinducer regulated family
Pseudomonas sp. R1-43-08 (79016/12/1)	C4J87_2534	AZF42693.1, C4J87_2534	gene	Autoinducer synthesis protein phzI
Pseudomonas sp. R1-43-08 (79016/12/1)	C4J87_2535	2.1.1.80, AZF42694.1, C4J87_2535	gene	Chemotaxis protein methyltransferase CheR
Pseudomonas sp. R1-43-08 (79016/12/1)	C4J87_2536	AZF42695.1, C4J87_2536	gene	response regulator receiver protein
Pseudomonas sp. R1-43-08 (79016/12/1)	C4J87_2545	4.1.2.4, AZF42704.1, C4J87_2545	gene	Deoxyribose-phosphate aldolase
Pseudomonas sp. R1-43-08 (79016/12/1)	C4J87_2546	AZF42705.1, C4J87_2546	gene	Deoxyribose operon repressor, DeoR family
Pseudomonas sp. R1-43-08 (79016/12/1)	C4J87_2547	AZF42706.1, C4J87_2547	gene	hypothetical protein
Pseudomonas sp. R1-43-08 (79016/12/1)	C4J87_2548	AZF42707.1, C4J87_2548	gene	fucose/glucose/galactose permease, putative
Pseudomonas sp. R1-43-08 (79016/12/1)	C4J87_2549	2.7.1.15, AZF42708.1, C4J87_2549	gene	Ribokinase
Pseudomonas sp. R1-43-08 (79016/12/1)	C4J87_2551	AZF42710.1, C4J87_2551	gene	Multidrug resistance transporter, Bcr/CflA family
Pseudomonas sp. R1-43-08 (79016/12/1)	C4J87_2552	AZF42711.1, C4J87_2552	gene	Phage integrase family protein
Pseudomonas sp. R1-43-08 (79016/12/1)	C4J87_2553	AZF42712.1, C4J87_2553	gene	hypothetical protein
Pseudomonas sp. R1-43-08 (79016/12/1)	C4J87_2554	2.4.2.53, AZF42713.1, C4J87_2554	gene	Undecaprenyl-phosphate 4-deoxy-4-formamido-L-arabinose transferase
Pseudomonas sp. R1-43-08 (79016/12/1)	C4J87_2555	1.1.1.305, 2.1.2.13, AZF42714.1, C4J87_2555	gene	UDP-4-amino-4-deoxy-L-arabinose formyltransferase
Pseudomonas sp. R1-43-08 (79016/12/1)	C4J87_2556	AZF42715.1, C4J87_2556	gene	4-deoxy-4-formamido-L-arabinose- phosphoundecaprenol deformylase ArnD
Pseudomonas sp. R1-43-08 (79016/12/1)	C4J87_2557	2.4.2.43, AZF42716.1, C4J87_2557	gene	Undecaprenyl phosphate-alpha-4-amino-4-deoxy-L-arabinose arabinosyl transferase
Pseudomonas sp. R1-43-08 (79016/12/1)	C4J87_2558	AZF42717.1, C4J87_2558	gene	Undecaprenyl phosphate-aminoarabinose flippase subunit ArnE
Pseudomonas sp. R1-43-08 (79016/12/1)	C4J87_2559	AZF42718.1, C4J87_2559	gene	Undecaprenyl phosphate-aminoarabinose flippase subunit ArnF
Pseudomonas sp. R1-43-08 (79016/12/1)	C4J87_2561	AZF42720.1, C4J87_2561	gene	Melittin resistance protein PqaB
Pseudomonas sp. R1-43-08 (79016/12/1)	C4J87_2572	AZF42731.1, C4J87_2572	gene	Circadian clock protein KaiC
Pseudomonas sp. R1-43-08 (79016/12/1)	C4J87_2580	AZF42739.1, C4J87_2580	gene	putative exported protein
Pseudomonas sp. R1-43-08 (79016/12/1)	C4J87_2583	5.3.3.2, AZF42742.1, C4J87_2583	gene	Isopentenyl-diphosphate Delta-isomerase
Pseudomonas sp. R1-43-08 (79016/12/1)	C4J87_2584	AZF42743.1, C4J87_2584	gene	putative methyltransferase
Pseudomonas sp. R1-43-08 (79016/12/1)	C4J87_2585	AZF42744.1, C4J87_2585	gene	putative cytochrome P450 hydroxylase
Pseudomonas sp. R1-43-08 (79016/12/1)	C4J87_2586	5.1.1.13, AZF42745.1, C4J87_2586	gene	Aspartate racemase
Pseudomonas sp. R1-43-08 (79016/12/1)	C4J87_2590	AZF42749.1, C4J87_2590	gene	Putative oxidoreductase
Pseudomonas sp. R1-43-08 (79016/12/1)	C4J87_2591	AZF42750.1, C4J87_2591	gene	Transcriptional regulator
Pseudomonas sp. R1-43-08 (79016/12/1)	C4J87_2596	AZF42755.1, C4J87_2596	gene	Rtn protein
Pseudomonas sp. R1-43-08 (79016/12/1)	C4J87_2602	AZF42761.1, C4J87_2602	gene	Cointegrate resolution protein S
Pseudomonas sp. R1-43-08 (79016/12/1)	C4J87_2603	AZF42762.1, C4J87_2603	gene	Cointegrate resolution protein T
Pseudomonas sp. R1-43-08 (79016/12/1)	C4J87_2607	AZF42766.1, C4J87_2607	gene	hypothetical protein
Pseudomonas sp. R1-43-08 (79016/12/1)	C4J87_2608	AZF42767.1, C4J87_2608	gene	putative lipoprotein
Pseudomonas sp. R1-43-08 (79016/12/1)	C4J87_2609	AZF42768.1, C4J87_2609	gene	hypothetical protein
Pseudomonas sp. R1-43-08 (79016/12/1)	C4J87_2610	AZF42769.1, C4J87_2610	gene	Cytochrome c family protein
Pseudomonas sp. R1-43-08 (79016/12/1)	C4J87_2611	AZF42770.1, C4J87_2611	gene	Cytochrome c4
Pseudomonas sp. R1-43-08 (79016/12/1)	C4J87_2612	AZF42771.1, C4J87_2612	gene	hypothetical protein
Pseudomonas sp. R1-43-08 (79016/12/1)	C4J87_2614	AZF42773.1, C4J87_2614	gene	hypothetical protein
Pseudomonas sp. R1-43-08 (79016/12/1)	C4J87_2622	AZF42781.1, C4J87_2622	gene	Protein of unknown function DUF1275
Pseudomonas sp. R1-43-08 (79016/12/1)	C4J87_2623	AZF42782.1, C4J87_2623	gene	hypothetical protein
Pseudomonas sp. R1-43-08 (79016/12/1)	C4J87_2624	AZF42783.1, C4J87_2624	gene	hypothetical protein
Pseudomonas sp. R1-43-08 (79016/12/1)	C4J87_2625	AZF42784.1, C4J87_2625	gene	Branched-chain amino acid transport protein AzlC
Pseudomonas sp. R1-43-08 (79016/12/1)	C4J87_2626	AZF42785.1, C4J87_2626	gene	hypothetical protein
Pseudomonas sp. R1-43-08 (79016/12/1)	C4J87_2629	AZF42788.1, C4J87_2629	gene	Chemotactic transduction protein chpE
Pseudomonas sp. R1-43-08 (79016/12/1)	C4J87_2630	AZF42789.1, C4J87_2630	gene	putative membrane protein
Pseudomonas sp. R1-43-08 (79016/12/1)	C4J87_2631	AZF42790.1, C4J87_2631	gene	DinB family protein
Pseudomonas sp. R1-43-08 (79016/12/1)	C4J87_2633	AZF42791.1, C4J87_2633	gene	Phage tail length tape-measure protein 1
Pseudomonas sp. R1-43-08 (79016/12/1)	C4J87_2634	AZF42792.1, C4J87_2634	gene	hypothetical protein
Pseudomonas sp. R1-43-08 (79016/12/1)	C4J87_2638	AZF42796.1, C4J87_2638	gene	hypothetical protein
Pseudomonas sp. R1-43-08 (79016/12/1)	C4J87_2639	1.1.1.95, AZF42797.1, C4J87_2639	gene	D-3-phosphoglycerate dehydrogenase
Pseudomonas sp. R1-43-08 (79016/12/1)	C4J87_2640	AZF42798.1, C4J87_2640	gene	Transcriptional regulator, HxlR family
Pseudomonas sp. R1-43-08 (79016/12/1)	C4J87_2646	AZF42804.1, C4J87_2646	gene	Glycine-rich cell wall structural protein precursor
Pseudomonas sp. R1-43-08 (79016/12/1)	C4J87_2647	AZF42805.1, C4J87_2647	gene	Trehalose synthase
Pseudomonas sp. R1-43-08 (79016/12/1)	C4J87_2649	AZF42807.1, C4J87_2649	gene	Amino acid permease
Pseudomonas sp. R1-43-08 (79016/12/1)	C4J87_0269	AZF40460.1, C4J87_0269	gene	Sensory box/GGDEF family protein
Pseudomonas sp. R1-43-08 (79016/12/1)	C4J87_2651	3.5.4.22, AZF42809.1, C4J87_2651	gene	1-pyrroline-4-hydroxy-2-carboxylate deaminase
Pseudomonas sp. R1-43-08 (79016/12/1)	C4J87_2653	AZF42811.1, C4J87_2653	gene	D-amino acid dehydrogenase family protein in hydroxy-L-proline catabolic cluster
Pseudomonas sp. R1-43-08 (79016/12/1)	C4J87_2661	AZF42819.1, C4J87_2661	gene	Transcriptional regulator, AraC family
Pseudomonas sp. R1-43-08 (79016/12/1)	C4J87_2664	AZF42822.1, C4J87_2664	gene	hypothetical protein
Pseudomonas sp. R1-43-08 (79016/12/1)	C4J87_2665	AZF42823.1, C4J87_2665	gene	hypothetical protein
Pseudomonas sp. R1-43-08 (79016/12/1)	C4J87_2666	3.2.2.28, AZF42824.1, C4J87_2666	gene	G/U mismatch-specific uracil DNA glycosylase
Pseudomonas sp. R1-43-08 (79016/12/1)	C4J87_2667	AZF42825.1, C4J87_2667	gene	Transcriptional regulator, AcrR family
Pseudomonas sp. R1-43-08 (79016/12/1)	C4J87_2668	AZF42826.1, C4J87_2668	gene	Membrane fusion component of MSF-type tripartite multidrug efflux system
Pseudomonas sp. R1-43-08 (79016/12/1)	C4J87_2669	AZF42827.1, C4J87_2669	gene	hypothetical protein
Pseudomonas sp. R1-43-08 (79016/12/1)	C4J87_2670	AZF42828.1, C4J87_2670	gene	Efflux transport system, outer membrane factor (OMF) lipoprotein
Pseudomonas sp. R1-43-08 (79016/12/1)	C4J87_0271	AZF40462.1, C4J87_0271	gene	putative membrane protein
Pseudomonas sp. R1-43-08 (79016/12/1)	C4J87_2671	AZF42829.1, C4J87_2671	gene	Putative dehydrogenase
Pseudomonas sp. R1-43-08 (79016/12/1)	C4J87_2672	AZF42830.1, C4J87_2672	gene	Transcriptional regulator, LysR family
Pseudomonas sp. R1-43-08 (79016/12/1)	C4J87_2673	3.1.1.17, AZF42831.1, C4J87_2673	gene	Gluconolactonase
Pseudomonas sp. R1-43-08 (79016/12/1)	C4J87_2675	AZF42833.1, C4J87_2675	gene	hypothetical protein
Pseudomonas sp. R1-43-08 (79016/12/1)	C4J87_2681	AZF42838.1, C4J87_2681	gene	hypothetical protein
Pseudomonas sp. R1-43-08 (79016/12/1)	C4J87_2683	AZF42840.1, C4J87_2683	gene	ABC transporter, substrate-binding protein
Pseudomonas sp. R1-43-08 (79016/12/1)	C4J87_2684	AZF42841.1, C4J87_2684	gene	ABC transporter, ATP-binding protein
Pseudomonas sp. R1-43-08 (79016/12/1)	C4J87_2685	AZF42842.1, C4J87_2685	gene	Butyryl-CoA dehydrogenase
Pseudomonas sp. R1-43-08 (79016/12/1)	C4J87_2686	AZF42843.1, C4J87_2686	gene	alkylhydroperoxidase AhpD domain protein
Pseudomonas sp. R1-43-08 (79016/12/1)	C4J87_2687	AZF42844.1, C4J87_2687	gene	Transcriptional regulator, AraC family
Pseudomonas sp. R1-43-08 (79016/12/1)	C4J87_2688	AZF42845.1, C4J87_2688	gene	LysR family transcriptional regulator
Pseudomonas sp. R1-43-08 (79016/12/1)	C4J87_2689	AZF42846.1, C4J87_2689	gene	Oxidoreductase, aldo/keto reductase family
Pseudomonas sp. R1-43-08 (79016/12/1)	C4J87_2691	AZF42848.1, C4J87_2691	gene	hypothetical protein
Pseudomonas sp. R1-43-08 (79016/12/1)	C4J87_0273	AZF40464.1, C4J87_0273	gene	hypothetical protein
Pseudomonas sp. R1-43-08 (79016/12/1)	C4J87_2698	AZF42855.1, C4J87_2698	gene	hypothetical protein
Pseudomonas sp. R1-43-08 (79016/12/1)	C4J87_2700	AZF42857.1, C4J87_2700	gene	Acyl-CoA dehydrogenase/oxidase domain protein
Pseudomonas sp. R1-43-08 (79016/12/1)	C4J87_2701	AZF42858.1, C4J87_2701	gene	LmbE-like protein
Pseudomonas sp. R1-43-08 (79016/12/1)	C4J87_2708	AZF42865.1, C4J87_2708	gene	Sensor histidine kinase
Pseudomonas sp. R1-43-08 (79016/12/1)	C4J87_2710	AZF42867.1, C4J87_2710	gene	Transporter, LysE family
Pseudomonas sp. R1-43-08 (79016/12/1)	C4J87_2711	AZF42868.1, C4J87_2711	gene	hypothetical protein
Pseudomonas sp. R1-43-08 (79016/12/1)	C4J87_2721	AZF42878.1, C4J87_2721	gene	Transcriptional regulator, LysR family
Pseudomonas sp. R1-43-08 (79016/12/1)	C4J87_2722	AZF42879.1, C4J87_2722	gene	3-demethylubiquinone-9 3-methyltransferase
Pseudomonas sp. R1-43-08 (79016/12/1)	C4J87_2723	4.2.1.22, AZF42880.1, C4J87_2723	gene	Cystathionine beta-synthase
Pseudomonas sp. R1-43-08 (79016/12/1)	C4J87_2724	4.4.1.1, AZF42881.1, C4J87_2724	gene	Cystathionine gamma-lyase
Pseudomonas sp. R1-43-08 (79016/12/1)	C4J87_2725	AZF42882.1, C4J87_2725	gene	OsmC-like N-terminal domain
Pseudomonas sp. R1-43-08 (79016/12/1)	C4J87_2726	AZF42883.1, C4J87_2726	gene	Putative superfamily I DNA helicase
Pseudomonas sp. R1-43-08 (79016/12/1)	C4J87_2727	AZF42884.1, C4J87_2727	gene	Amidase
Pseudomonas sp. R1-43-08 (79016/12/1)	C4J87_2728	AZF42885.1, C4J87_2728	gene	Translation elongation factor G-related protein
Pseudomonas sp. R1-43-08 (79016/12/1)	C4J87_2730	AZF42887.1, C4J87_2730	gene	UV-endonuclease UvdE
Pseudomonas sp. R1-43-08 (79016/12/1)	C4J87_2731	AZF42888.1, C4J87_2731	gene	Succinate dehydrogenase cytochrome b subunit family protein
Pseudomonas sp. R1-43-08 (79016/12/1)	C4J87_2732	AZF42889.1, C4J87_2732	gene	L-sorbosone dehydrogenase
Pseudomonas sp. R1-43-08 (79016/12/1)	C4J87_2733	AZF42890.1, C4J87_2733	gene	Hexuronate transporter
Pseudomonas sp. R1-43-08 (79016/12/1)	C4J87_2734	AZF42891.1, C4J87_2734	gene	GCN5-related N-acetyltransferase
Pseudomonas sp. R1-43-08 (79016/12/1)	C4J87_2735	AZF42892.1, C4J87_2735	gene	L-Proline/Glycine betaine transporter ProP
Pseudomonas sp. R1-43-08 (79016/12/1)	C4J87_2736	AZF42893.1, C4J87_2736	gene	GAF domain protein
Pseudomonas sp. R1-43-08 (79016/12/1)	C4J87_2738	AZF42895.1, C4J87_2738	gene	Dienelactone hydrolase
Pseudomonas sp. R1-43-08 (79016/12/1)	C4J87_2739	AZF42896.1, C4J87_2739	gene	Transcription regulatory protein opdE
Pseudomonas sp. R1-43-08 (79016/12/1)	C4J87_2740	AZF42897.1, C4J87_2740	gene	Transcriptional regulator, AraC family
Pseudomonas sp. R1-43-08 (79016/12/1)	C4J87_0278	AZF40469.1, C4J87_0278	gene	hypothetical protein
Pseudomonas sp. R1-43-08 (79016/12/1)	C4J87_2742	AZF42899.1, C4J87_2742	gene	hypothetical protein
Pseudomonas sp. R1-43-08 (79016/12/1)	C4J87_2744	AZF42901.1, C4J87_2744	gene	hypothetical protein
Pseudomonas sp. R1-43-08 (79016/12/1)	C4J87_2745	AZF42902.1, C4J87_2745	gene	Transcriptional regulator, GntR family domain
Pseudomonas sp. R1-43-08 (79016/12/1)	C4J87_2746	AZF42903.1, C4J87_2746	gene	Permease of the drug/metabolite transporter (DMT) superfamily
Pseudomonas sp. R1-43-08 (79016/12/1)	C4J87_2747	AZF42904.1, C4J87_2747	gene	Dienelactone hydrolase family protein
Pseudomonas sp. R1-43-08 (79016/12/1)	C4J87_2749	AZF42906.1, C4J87_2749	gene	Beta-lactamase
Pseudomonas sp. R1-43-08 (79016/12/1)	C4J87_2750	AZF42907.1, C4J87_2750	gene	Signal transduction histidine kinase
Pseudomonas sp. R1-43-08 (79016/12/1)	C4J87_2751	AZF42908.1, C4J87_2751	gene	Transcriptional regulatory protein rstA
Pseudomonas sp. R1-43-08 (79016/12/1)	C4J87_0279	AZF40470.1, C4J87_0279	gene	hypothetical protein
Pseudomonas sp. R1-43-08 (79016/12/1)	C4J87_2752	AZF42909.1, C4J87_2752	gene	putative membrane protein
Pseudomonas sp. R1-43-08 (79016/12/1)	C4J87_2758	3.3.2.1, AZF42915.1, C4J87_2758	gene	Isochorismatase
Pseudomonas sp. R1-43-08 (79016/12/1)	C4J87_0280	AZF40471.1, C4J87_0280	gene	hypothetical protein
Pseudomonas sp. R1-43-08 (79016/12/1)	C4J87_2762	AZF42919.1, C4J87_2762	gene	Transcriptional regulator, GntR family domain
Pseudomonas sp. R1-43-08 (79016/12/1)	C4J87_2763	AZF42920.1, C4J87_2763	gene	hypothetical protein
Pseudomonas sp. R1-43-08 (79016/12/1)	C4J87_2764	AZF42921.1, C4J87_2764	gene	hypothetical protein
Pseudomonas sp. R1-43-08 (79016/12/1)	C4J87_2768	3.4.21.105, AZF42925.1, C4J87_2768	gene	Rhomboid protease GlpG
Pseudomonas sp. R1-43-08 (79016/12/1)	C4J87_2779	AZF42936.1, C4J87_2779	gene	Cobalamin biosynthesis protein CobE
Pseudomonas sp. R1-43-08 (79016/12/1)	C4J87_0282	AZF40473.1, C4J87_0282	gene	TPR domain protein
Pseudomonas sp. R1-43-08 (79016/12/1)	C4J87_2783	AZF42940.1, C4J87_2783	gene	hypothetical protein
Pseudomonas sp. R1-43-08 (79016/12/1)	C4J87_2784	AZF42941.1, C4J87_2784	gene	hypothetical protein
Pseudomonas sp. R1-43-08 (79016/12/1)	C4J87_2787	1.2.5.1, AZF42944.1, C4J87_2787	gene	Pyruvate dehydrogenase (quinone)
Pseudomonas sp. R1-43-08 (79016/12/1)	C4J87_2790	AZF42947.1, C4J87_2790	gene	hypothetical protein
Pseudomonas sp. R1-43-08 (79016/12/1)	C4J87_2793	4.1.1.18, AZF42950.1, C4J87_2793	gene	Lysine decarboxylase, inducible
Pseudomonas sp. R1-43-08 (79016/12/1)	C4J87_2794	4.2.3.1, AZF42951.1, C4J87_2794	gene	Threonine synthase
Pseudomonas sp. R1-43-08 (79016/12/1)	C4J87_2797	3.1.11.2, AZF42954.1, C4J87_2797	gene	Exodeoxyribonuclease III
Pseudomonas sp. R1-43-08 (79016/12/1)	C4J87_2798	2.3.2.2, 3.4.19.13, AZF42955.1, C4J87_2798	gene	Gamma-glutamyltranspeptidase
Pseudomonas sp. R1-43-08 (79016/12/1)	C4J87_2799	4.4.1.8, AZF42956.1, C4J87_2799	gene	Cystathionine beta-lyase, type II
Pseudomonas sp. R1-43-08 (79016/12/1)	C4J87_2800	AZF42957.1, C4J87_2800	gene	hypothetical protein
Pseudomonas sp. R1-43-08 (79016/12/1)	C4J87_2802	AZF42959.1, C4J87_2802	gene	ABC transporter, substrate-binding protein
Pseudomonas sp. R1-43-08 (79016/12/1)	C4J87_2803	AZF42960.1, C4J87_2803	gene	ABC transporter, permease protein
Pseudomonas sp. R1-43-08 (79016/12/1)	C4J87_2804	AZF42961.1, C4J87_2804	gene	ABC-type nitrate/sulfonate/bicarbonate transport system, ATPase component
Pseudomonas sp. R1-43-08 (79016/12/1)	C4J87_2808	2.7.8.24, AZF42965.1, C4J87_2808	gene	Phosphatidylcholine synthase
Pseudomonas sp. R1-43-08 (79016/12/1)	C4J87_2812	AZF42969.1, C4J87_2812	gene	hypothetical protein
Pseudomonas sp. R1-43-08 (79016/12/1)	C4J87_2813	2.5.1.19, AZF42970.1, C4J87_2813	gene	5-Enolpyruvylshikimate-3-phosphate synthase
Pseudomonas sp. R1-43-08 (79016/12/1)	C4J87_2816	AZF42973.1, C4J87_2816	gene	Transcriptional regulator, AcrR family
Pseudomonas sp. R1-43-08 (79016/12/1)	C4J87_2817	AZF42974.1, C4J87_2817	gene	Acetyltransferase, GNAT family
Pseudomonas sp. R1-43-08 (79016/12/1)	C4J87_2825	AZF42982.1, C4J87_2825	gene	hypothetical protein
Pseudomonas sp. R1-43-08 (79016/12/1)	C4J87_2829	1.14.14.5, AZF42986.1, C4J87_2829	gene	Alkanesulfonate monooxygenase
Pseudomonas sp. R1-43-08 (79016/12/1)	C4J87_2838	AZF42995.1, C4J87_2838	gene	L-lactate dehydrogenase
Pseudomonas sp. R1-43-08 (79016/12/1)	C4J87_2839	AZF42996.1, C4J87_2839	gene	hypothetical protein
Pseudomonas sp. R1-43-08 (79016/12/1)	C4J87_2840	AZF42997.1, C4J87_2840	gene	ATPase
Pseudomonas sp. R1-43-08 (79016/12/1)	C4J87_2841	AZF42998.1, C4J87_2841	gene	hypothetical protein
Pseudomonas sp. R1-43-08 (79016/12/1)	C4J87_2842	AZF42999.1, C4J87_2842	gene	putative exported protein
Pseudomonas sp. R1-43-08 (79016/12/1)	C4J87_2843	AZF43000.1, C4J87_2843	gene	ThiJ/PfpI family protein
Pseudomonas sp. R1-43-08 (79016/12/1)	C4J87_2844	AZF43001.1, C4J87_2844	gene	hypothetical protein
Pseudomonas sp. R1-43-08 (79016/12/1)	C4J87_2845	AZF43002.1, C4J87_2845	gene	Repair of Iron Centers di-iron protein
Pseudomonas sp. R1-43-08 (79016/12/1)	C4J87_2846	AZF43003.1, C4J87_2846	gene	Cytochrome oxidase biogenesis protein Sco1/SenC/PrrC, thiol-disulfide reductase
Pseudomonas sp. R1-43-08 (79016/12/1)	C4J87_2847	AZF43004.1, C4J87_2847	gene	Copper metallochaperone PCu(A)C, inserts Cu(I) into cytochrome oxidase subunit II
Pseudomonas sp. R1-43-08 (79016/12/1)	C4J87_2850	AZF43007.1, C4J87_2850	gene	hypothetical protein
Pseudomonas sp. R1-43-08 (79016/12/1)	C4J87_2851	AZF43008.1, C4J87_2851	gene	Putative two-component sensor
Pseudomonas sp. R1-43-08 (79016/12/1)	C4J87_2852	AZF43009.1, C4J87_2852	gene	DNA-binding response regulator, LuxR family
Pseudomonas sp. R1-43-08 (79016/12/1)	C4J87_2857	AZF43014.1, C4J87_2857	gene	Cys regulon transcriptional activator CysB
Pseudomonas sp. R1-43-08 (79016/12/1)	C4J87_2858	AZF43015.1, C4J87_2858	gene	Purine-cytosine permease
Pseudomonas sp. R1-43-08 (79016/12/1)	C4J87_2859	AZF43016.1, C4J87_2859	gene	hypothetical protein
Pseudomonas sp. R1-43-08 (79016/12/1)	C4J87_2860	5.1.1.7, AZF43017.1, C4J87_2860	gene	Diaminopimelate epimerase
Pseudomonas sp. R1-43-08 (79016/12/1)	C4J87_2861	AZF43018.1, C4J87_2861	gene	hypothetical protein
Pseudomonas sp. R1-43-08 (79016/12/1)	C4J87_2862	AZF43019.1, C4J87_2862	gene	XoxI
Pseudomonas sp. R1-43-08 (79016/12/1)	C4J87_2863	1.1.1.100, AZF43020.1, C4J87_2863	gene	3-oxoacyl-ACP reductase
Pseudomonas sp. R1-43-08 (79016/12/1)	C4J87_2864	AZF43021.1, C4J87_2864	gene	putative dehydrogenase
Pseudomonas sp. R1-43-08 (79016/12/1)	C4J87_2865	AZF43022.1, C4J87_2865	gene	Transcriptional regulator, LysR family
Pseudomonas sp. R1-43-08 (79016/12/1)	C4J87_2866	AZF43023.1, C4J87_2866	gene	Ferrichrome-iron receptor
Pseudomonas sp. R1-43-08 (79016/12/1)	C4J87_2867	AZF43024.1, C4J87_2867	gene	4-carboxymuconolactone decarboxylase domain/alkylhydroperoxidase AhpD family core domain protein
Pseudomonas sp. R1-43-08 (79016/12/1)	C4J87_2870	AZF43027.1, C4J87_2870	gene	Multidrug resistance transporter, Bcr/CflA family
Pseudomonas sp. R1-43-08 (79016/12/1)	C4J87_2871	AZF43028.1, C4J87_2871	gene	RND efflux membrane fusion protein
Pseudomonas sp. R1-43-08 (79016/12/1)	C4J87_2872	AZF43029.1, C4J87_2872	gene	RND efflux system, inner membrane transporter
Pseudomonas sp. R1-43-08 (79016/12/1)	C4J87_2873	AZF43030.1, C4J87_2873	gene	Rhs-family protein
Pseudomonas sp. R1-43-08 (79016/12/1)	C4J87_2878	3.4.17.11, AZF43035.1, C4J87_2878	gene	Glutamate carboxypeptidase
Pseudomonas sp. R1-43-08 (79016/12/1)	C4J87_2880	AZF43037.1, C4J87_2880	gene	hypothetical protein
Pseudomonas sp. R1-43-08 (79016/12/1)	C4J87_2881	2.6.1.1, AZF43038.1, C4J87_2881	gene	Transcriptional regulator, GntR family domain
Pseudomonas sp. R1-43-08 (79016/12/1)	C4J87_2882	AZF43039.1, C4J87_2882	gene	Transcriptional regulator, AsnC family
Pseudomonas sp. R1-43-08 (79016/12/1)	C4J87_2883	4.4.1.11, AZF43040.1, C4J87_2883	gene	Methionine gamma-lyase
Pseudomonas sp. R1-43-08 (79016/12/1)	C4J87_2885	AZF43042.1, C4J87_2885	gene	hypothetical protein
Pseudomonas sp. R1-43-08 (79016/12/1)	C4J87_2886	AZF43043.1, C4J87_2886	gene	putative sugar efflux transporter
Pseudomonas sp. R1-43-08 (79016/12/1)	C4J87_2887	AZF43044.1, C4J87_2887	gene	Sodium/bile acid symporter family
Pseudomonas sp. R1-43-08 (79016/12/1)	C4J87_2888	AZF43045.1, C4J87_2888	gene	Transcriptional regulator, AraC family
Pseudomonas sp. R1-43-08 (79016/12/1)	C4J87_2889	AZF43046.1, C4J87_2889	gene	hypothetical protein
Pseudomonas sp. R1-43-08 (79016/12/1)	C4J87_2890	AZF43047.1, C4J87_2890	gene	putative zinc-type alcohol dehydrogenase-like protein YbdR
Pseudomonas sp. R1-43-08 (79016/12/1)	C4J87_2891	AZF43048.1, C4J87_2891	gene	Carboxylate-amine ligase
Pseudomonas sp. R1-43-08 (79016/12/1)	C4J87_2892	AZF43049.1, C4J87_2892	gene	HemK family modification methylase
Pseudomonas sp. R1-43-08 (79016/12/1)	C4J87_2893	AZF43050.1, C4J87_2893	gene	hypothetical protein
Pseudomonas sp. R1-43-08 (79016/12/1)	C4J87_2895	AZF43052.1, C4J87_2895	gene	Glycerol-3-phosphate ABC transporter, permease protein UgpA
Pseudomonas sp. R1-43-08 (79016/12/1)	C4J87_2896	AZF43053.1, C4J87_2896	gene	putative transmembrane protein
Pseudomonas sp. R1-43-08 (79016/12/1)	C4J87_2897	AZF43054.1, C4J87_2897	gene	Glycerol-3-phosphate ABC transporter, permease protein UgpE
Pseudomonas sp. R1-43-08 (79016/12/1)	C4J87_2898	AZF43055.1, C4J87_2898	gene	Glycerol-3-phosphate ABC transporter, permease protein UgpA
Pseudomonas sp. R1-43-08 (79016/12/1)	C4J87_2899	AZF43056.1, C4J87_2899	gene	Glycerol-3-phosphate ABC transporter, ATP-binding protein UgpC
Pseudomonas sp. R1-43-08 (79016/12/1)	C4J87_2900	AZF43057.1, C4J87_2900	gene	ABC transporter, ATP-binding protein
Pseudomonas sp. R1-43-08 (79016/12/1)	C4J87_2901	AZF43058.1, C4J87_2901	gene	sigma-54-dependent transcriptional regulator
Pseudomonas sp. R1-43-08 (79016/12/1)	C4J87_2902	AZF43059.1, C4J87_2902	gene	TonB-dependent receptor
Pseudomonas sp. R1-43-08 (79016/12/1)	C4J87_2903	AZF43060.1, C4J87_2903	gene	hypothetical protein
Pseudomonas sp. R1-43-08 (79016/12/1)	C4J87_2906	AZF43063.1, C4J87_2906	gene	Transcriptional regulator, LysR family
Pseudomonas sp. R1-43-08 (79016/12/1)	C4J87_2907	AZF43064.1, C4J87_2907	gene	Putative NADPH-quinone reductase
Pseudomonas sp. R1-43-08 (79016/12/1)	C4J87_0295	1.1.1.133, AZF40486.1, C4J87_0295	gene	dTDP-4-dehydrorhamnose reductase
Pseudomonas sp. R1-43-08 (79016/12/1)	C4J87_2918	AZF43075.1, C4J87_2918	gene	Phage protein
Pseudomonas sp. R1-43-08 (79016/12/1)	C4J87_2930	AZF43086.1, C4J87_2930	gene	Signal transduction histidine kinase
Pseudomonas sp. R1-43-08 (79016/12/1)	C4J87_2931	AZF43087.1, C4J87_2931	gene	Two-component transcriptional response regulator, LuxR family
Pseudomonas sp. R1-43-08 (79016/12/1)	C4J87_2947	AZF43103.1, C4J87_2947	gene	tRNA 5-methylaminomethyl-2-thiouridine synthase TusB
Pseudomonas sp. R1-43-08 (79016/12/1)	C4J87_0299	AZF40490.1, C4J87_0299	gene	Aminotransferase, class III
Pseudomonas sp. R1-43-08 (79016/12/1)	C4J87_0301	AZF40492.1, C4J87_0301	gene	hypothetical protein
Pseudomonas sp. R1-43-08 (79016/12/1)	C4J87_2986	AZF43142.1, C4J87_2986	gene	RelE-like translational repressor toxin
Pseudomonas sp. R1-43-08 (79016/12/1)	C4J87_2987	AZF43143.1, C4J87_2987	gene	Antitoxin to RelE-like translational repressor toxin
Pseudomonas sp. R1-43-08 (79016/12/1)	C4J87_2988	AZF43144.1, C4J87_2988	gene	hypothetical protein
Pseudomonas sp. R1-43-08 (79016/12/1)	C4J87_2989	AZF43145.1, C4J87_2989	gene	hypothetical protein
Pseudomonas sp. R1-43-08 (79016/12/1)	C4J87_2990	AZF43146.1, C4J87_2990	gene	hypothetical protein
Pseudomonas sp. R1-43-08 (79016/12/1)	C4J87_2991	AZF43147.1, C4J87_2991	gene	hypothetical protein
Pseudomonas sp. R1-43-08 (79016/12/1)	C4J87_2992	AZF43148.1, C4J87_2992	gene	hypothetical protein
Pseudomonas sp. R1-43-08 (79016/12/1)	C4J87_0303	AZF40494.1, C4J87_0303	gene	Bifunctional protein: zinc-containing alcohol dehydrogenase
Pseudomonas sp. R1-43-08 (79016/12/1)	C4J87_2993	AZF43149.1, C4J87_2993	gene	putative transporter YebQ, major facilitator superfamily (MFS)
Pseudomonas sp. R1-43-08 (79016/12/1)	C4J87_2994	AZF43150.1, C4J87_2994	gene	hypothetical protein
Pseudomonas sp. R1-43-08 (79016/12/1)	C4J87_2997	AZF43153.1, C4J87_2997	gene	Putative transmembrane protein
Pseudomonas sp. R1-43-08 (79016/12/1)	C4J87_2998	AZF43154.1, C4J87_2998	gene	putative transcriptional regulator for fatty acid degradation FadQ, TetR family
Pseudomonas sp. R1-43-08 (79016/12/1)	C4J87_3000	AZF43156.1, C4J87_3000	gene	ABC transporter, ATP-binding protein
Pseudomonas sp. R1-43-08 (79016/12/1)	C4J87_3001	AZF43157.1, C4J87_3001	gene	ABC transporter, permease protein
Pseudomonas sp. R1-43-08 (79016/12/1)	C4J87_3002	AZF43158.1, C4J87_3002	gene	Outer membrane efflux family protein
Pseudomonas sp. R1-43-08 (79016/12/1)	C4J87_3003	AZF43159.1, C4J87_3003	gene	putative RND efflux membrane fusion protein
Pseudomonas sp. R1-43-08 (79016/12/1)	C4J87_3005	AZF43161.1, C4J87_3005	gene	Branched-chain amino acid transport ATP-binding protein LivF
Pseudomonas sp. R1-43-08 (79016/12/1)	C4J87_3006	AZF43162.1, C4J87_3006	gene	ABC-type branched-chain amino acid transport system, periplasmic component
Pseudomonas sp. R1-43-08 (79016/12/1)	C4J87_3007	AZF43163.1, C4J87_3007	gene	Branched-chain amino acid transport system permease protein LivM
Pseudomonas sp. R1-43-08 (79016/12/1)	C4J87_3008	AZF43164.1, C4J87_3008	gene	High-affinity branched-chain amino acid transport system permease protein LivH
Pseudomonas sp. R1-43-08 (79016/12/1)	C4J87_3009	AZF43165.1, C4J87_3009	gene	Branched-chain amino acid transport ATP-binding protein LivG
Pseudomonas sp. R1-43-08 (79016/12/1)	C4J87_3010	6.2.1.3, AZF43166.1, C4J87_3010	gene	Long-chain-fatty-acid--CoA ligase
Pseudomonas sp. R1-43-08 (79016/12/1)	C4J87_3012	AZF43168.1, C4J87_3012	gene	Acyl-CoA dehydrogenase
Pseudomonas sp. R1-43-08 (79016/12/1)	C4J87_3013	AZF43169.1, C4J87_3013	gene	Acyl-CoA dehydrogenase
Pseudomonas sp. R1-43-08 (79016/12/1)	C4J87_3017	AZF43173.1, C4J87_3017	gene	Na(+) H(+) antiporter subunit A
Pseudomonas sp. R1-43-08 (79016/12/1)	C4J87_3027	1.1.1.100, AZF43183.1, C4J87_3027	gene	3-oxoacyl-ACP reductase
Pseudomonas sp. R1-43-08 (79016/12/1)	C4J87_3029	AZF43185.1, C4J87_3029	gene	hypothetical protein
Pseudomonas sp. R1-43-08 (79016/12/1)	C4J87_0307	AZF40498.1, C4J87_0307	gene	Transcriptional regulator, LysR family
Pseudomonas sp. R1-43-08 (79016/12/1)	C4J87_3038	AZF43194.1, C4J87_3038	gene	Mobile element protein
Pseudomonas sp. R1-43-08 (79016/12/1)	C4J87_0031	2.7.1.58, AZF40229.1, C4J87_0031	gene	2-dehydro-3-deoxygalactonokinase
Pseudomonas sp. R1-43-08 (79016/12/1)	C4J87_3054	AZF43210.1, C4J87_3054	gene	hypothetical protein
Pseudomonas sp. R1-43-08 (79016/12/1)	C4J87_3060	AZF43216.1, C4J87_3060	gene	Transmembrane regulator protein PrtR
Pseudomonas sp. R1-43-08 (79016/12/1)	C4J87_3061	AZF43217.1, C4J87_3061	gene	ATPase
Pseudomonas sp. R1-43-08 (79016/12/1)	C4J87_3064	AZF43220.1, C4J87_3064	gene	Phosphonate uptake and metabolism regulator, LysR-family
Pseudomonas sp. R1-43-08 (79016/12/1)	C4J87_3065	2.6.1.37, AZF43221.1, C4J87_3065	gene	2-aminoethylphosphonate:pyruvate aminotransferase
Pseudomonas sp. R1-43-08 (79016/12/1)	C4J87_3066	3.11.1.1, AZF43222.1, C4J87_3066	gene	Phosphonoacetaldehyde hydrolase
Pseudomonas sp. R1-43-08 (79016/12/1)	C4J87_3072	1.2.4.1, AZF43228.1, C4J87_3072	gene	Pyruvate dehydrogenase E1 component
Pseudomonas sp. R1-43-08 (79016/12/1)	C4J87_3073	AZF43229.1, C4J87_3073	gene	Transcriptional regulator, MarR family
Pseudomonas sp. R1-43-08 (79016/12/1)	C4J87_3076	AZF43232.1, C4J87_3076	gene	Na+/H+ antiporter NhaA type
Pseudomonas sp. R1-43-08 (79016/12/1)	C4J87_3078	AZF43234.1, C4J87_3078	gene	DNA-binding protein HU-beta
Pseudomonas sp. R1-43-08 (79016/12/1)	C4J87_3090	AZF43242.1, C4J87_3090	gene	hypothetical protein
Pseudomonas sp. R1-43-08 (79016/12/1)	C4J87_3091	AZF43243.1, C4J87_3091	gene	lipoprotein, putative
Pseudomonas sp. R1-43-08 (79016/12/1)	C4J87_3092	AZF43244.1, C4J87_3092	gene	Cobalt-zinc-cadmium resistance protein CzcA
Pseudomonas sp. R1-43-08 (79016/12/1)	C4J87_3093	AZF43245.1, C4J87_3093	gene	putative Co/Zn/Cd efflux system membrane fusion protein
Pseudomonas sp. R1-43-08 (79016/12/1)	C4J87_3094	AZF43246.1, C4J87_3094	gene	hypothetical protein
Pseudomonas sp. R1-43-08 (79016/12/1)	C4J87_3101	AZF43253.1, C4J87_3101	gene	Copper resistance protein CopC
Pseudomonas sp. R1-43-08 (79016/12/1)	C4J87_3102	AZF43254.1, C4J87_3102	gene	Copper resistance protein D
Pseudomonas sp. R1-43-08 (79016/12/1)	C4J87_3104	1.1.1.203, AZF43256.1, C4J87_3104	gene	Uronate dehydrogenase
Pseudomonas sp. R1-43-08 (79016/12/1)	C4J87_3105	3.1.1.17, AZF43257.1, C4J87_3105	gene	Gluconolactonase
Pseudomonas sp. R1-43-08 (79016/12/1)	C4J87_3106	AZF43258.1, C4J87_3106	gene	TRAP-type C4-dicarboxylate transport system, periplasmic component
Pseudomonas sp. R1-43-08 (79016/12/1)	C4J87_3107	AZF43259.1, C4J87_3107	gene	TRAP-type C4-dicarboxylate transport system, small permease component
Pseudomonas sp. R1-43-08 (79016/12/1)	C4J87_3108	AZF43260.1, C4J87_3108	gene	TRAP-type C4-dicarboxylate transport system, large permease component
Pseudomonas sp. R1-43-08 (79016/12/1)	C4J87_3109	AZF43261.1, C4J87_3109	gene	Aldose 1-epimerase
Pseudomonas sp. R1-43-08 (79016/12/1)	C4J87_3110	AZF43262.1, C4J87_3110	gene	Membrane fusion component of MSF-type tripartite multidrug efflux system
Pseudomonas sp. R1-43-08 (79016/12/1)	C4J87_3111	AZF43263.1, C4J87_3111	gene	Inner-membrane proton/drug antiporter (MSF type) of tripartite multidrug efflux system
Pseudomonas sp. R1-43-08 (79016/12/1)	C4J87_3112	AZF43264.1, C4J87_3112	gene	putative membrane protein
Pseudomonas sp. R1-43-08 (79016/12/1)	C4J87_3113	AZF43265.1, C4J87_3113	gene	Oxidoreductase (flavoprotein)
Pseudomonas sp. R1-43-08 (79016/12/1)	C4J87_3114	AZF43266.1, C4J87_3114	gene	Transcriptional regulator, ArsR family
Pseudomonas sp. R1-43-08 (79016/12/1)	C4J87_3115	AZF43267.1, C4J87_3115	gene	Metallo-beta-lactamase family protein
Pseudomonas sp. R1-43-08 (79016/12/1)	C4J87_3122	AZF43274.1, C4J87_3122	gene	Protein export cytoplasm protein SecA ATPase RNA helicase
Pseudomonas sp. R1-43-08 (79016/12/1)	C4J87_3123	AZF43275.1, C4J87_3123	gene	putative DNA metabolism protein
Pseudomonas sp. R1-43-08 (79016/12/1)	C4J87_3124	AZF43276.1, C4J87_3124	gene	Biotin synthase related domain containing protein
Pseudomonas sp. R1-43-08 (79016/12/1)	C4J87_3130	AZF43282.1, C4J87_3130	gene	hypothetical protein
Pseudomonas sp. R1-43-08 (79016/12/1)	C4J87_3131	AZF43283.1, C4J87_3131	gene	Transcriptional regulator, GntR family
Pseudomonas sp. R1-43-08 (79016/12/1)	C4J87_3132	AZF43284.1, C4J87_3132	gene	branched-chain amino acid ABC transporter, periplasmic amino acid-binding protein
Pseudomonas sp. R1-43-08 (79016/12/1)	C4J87_3133	AZF43285.1, C4J87_3133	gene	Branched-chain amino acid ABC transporter, permease protein
Pseudomonas sp. R1-43-08 (79016/12/1)	C4J87_3134	AZF43286.1, C4J87_3134	gene	Branched-chain amino acid ABC transporter, permease protein
Pseudomonas sp. R1-43-08 (79016/12/1)	C4J87_3135	AZF43287.1, C4J87_3135	gene	ABC transporter, ATP-binding protein
Pseudomonas sp. R1-43-08 (79016/12/1)	C4J87_3136	AZF43288.1, C4J87_3136	gene	Branched-chain amino acid ABC transporter, ATP-binding protein
Pseudomonas sp. R1-43-08 (79016/12/1)	C4J87_0317	AZF40508.1, C4J87_0317	gene	Integrase
Pseudomonas sp. R1-43-08 (79016/12/1)	C4J87_3138	AZF43290.1, C4J87_3138	gene	Amidase family protein
Pseudomonas sp. R1-43-08 (79016/12/1)	C4J87_3140	AZF43292.1, C4J87_3140	gene	Transcriptional regulator of xylitol utilization, LacI family
Pseudomonas sp. R1-43-08 (79016/12/1)	C4J87_3141	1.1.1.10, AZF43293.1, C4J87_3141	gene	Diacetyl/L-xylulose reductase
Pseudomonas sp. R1-43-08 (79016/12/1)	C4J87_3142	2.7.1.17, AZF43294.1, C4J87_3142	gene	Xylulose kinase
Pseudomonas sp. R1-43-08 (79016/12/1)	C4J87_3143	1.1.1.9, AZF43295.1, C4J87_3143	gene	Xylitol dehydrogenase
Pseudomonas sp. R1-43-08 (79016/12/1)	C4J87_3144	AZF43296.1, C4J87_3144	gene	Ribose ABC transport system, permease protein RbsC
Pseudomonas sp. R1-43-08 (79016/12/1)	C4J87_3146	AZF43298.1, C4J87_3146	gene	Xylose ABC transporter, periplasmic xylose-binding protein XylF
Pseudomonas sp. R1-43-08 (79016/12/1)	C4J87_0032	4.1.2.21, AZF40230.1, C4J87_0032	gene	2-dehydro-3-deoxyphosphogalactonate aldolase
Pseudomonas sp. R1-43-08 (79016/12/1)	C4J87_0318	AZF40509.1, C4J87_0318	gene	Integrase
Pseudomonas sp. R1-43-08 (79016/12/1)	C4J87_3147	AZF43299.1, C4J87_3147	gene	hypothetical protein
Pseudomonas sp. R1-43-08 (79016/12/1)	C4J87_3151	AZF43303.1, C4J87_3151	gene	Ais protein, putative
Pseudomonas sp. R1-43-08 (79016/12/1)	C4J87_3152	2.4.2.43, AZF43304.1, C4J87_3152	gene	Undecaprenyl phosphate-alpha-4-amino-4-deoxy-L-arabinose arabinosyl transferase
Pseudomonas sp. R1-43-08 (79016/12/1)	C4J87_3153	AZF43305.1, C4J87_3153	gene	Polymyxin resistance protein ArnT, undecaprenyl phosphate-alpha-L-Ara4N transferase
Pseudomonas sp. R1-43-08 (79016/12/1)	C4J87_3154	AZF43306.1, C4J87_3154	gene	hypothetical protein
Pseudomonas sp. R1-43-08 (79016/12/1)	C4J87_0320	AZF40510.1, C4J87_0320	gene	Cellulose synthase, putative
Pseudomonas sp. R1-43-08 (79016/12/1)	C4J87_3159	AZF43311.1, C4J87_3159	gene	Transcriptional regulator, LysR family
Pseudomonas sp. R1-43-08 (79016/12/1)	C4J87_3160	AZF43312.1, C4J87_3160	gene	Transcriptional regulator, LysR family
Pseudomonas sp. R1-43-08 (79016/12/1)	C4J87_3161	2.5.1.18, AZF43313.1, C4J87_3161	gene	Glutathione S-transferase
Pseudomonas sp. R1-43-08 (79016/12/1)	C4J87_3162	1.1.1.122, AZF43314.1, C4J87_3162	gene	L-fuco-beta-pyranose dehydrogenase
Pseudomonas sp. R1-43-08 (79016/12/1)	C4J87_3163	AZF43315.1, C4J87_3163	gene	hypothetical protein
Pseudomonas sp. R1-43-08 (79016/12/1)	C4J87_3164	3.1.3.2, AZF43316.1, C4J87_3164	gene	Acid phosphatase
Pseudomonas sp. R1-43-08 (79016/12/1)	C4J87_3165	AZF43317.1, C4J87_3165	gene	hypothetical protein
Pseudomonas sp. R1-43-08 (79016/12/1)	C4J87_3166	AZF43318.1, C4J87_3166	gene	Hydrolase, HAD superfamily
Pseudomonas sp. R1-43-08 (79016/12/1)	C4J87_3167	AZF43319.1, C4J87_3167	gene	RidA superfamily protein
Pseudomonas sp. R1-43-08 (79016/12/1)	C4J87_3168	AZF43320.1, C4J87_3168	gene	Amine oxidase, flavin-containing
Pseudomonas sp. R1-43-08 (79016/12/1)	C4J87_3169	AZF43321.1, C4J87_3169	gene	Periplasmic binding protein
Pseudomonas sp. R1-43-08 (79016/12/1)	C4J87_3171	AZF43323.1, C4J87_3171	gene	Amino acid ABC transporter, permease protein
Pseudomonas sp. R1-43-08 (79016/12/1)	C4J87_3172	AZF43324.1, C4J87_3172	gene	TonB-dependent receptor
Pseudomonas sp. R1-43-08 (79016/12/1)	C4J87_3173	AZF43325.1, C4J87_3173	gene	General secretion pathway protein D
Pseudomonas sp. R1-43-08 (79016/12/1)	C4J87_3174	AZF43326.1, C4J87_3174	gene	General secretion pathway protein N
Pseudomonas sp. R1-43-08 (79016/12/1)	C4J87_3175	AZF43327.1, C4J87_3175	gene	General secretion pathway protein M
Pseudomonas sp. R1-43-08 (79016/12/1)	C4J87_3176	AZF43328.1, C4J87_3176	gene	General secretion pathway protein L
Pseudomonas sp. R1-43-08 (79016/12/1)	C4J87_3177	AZF43329.1, C4J87_3177	gene	General secretion pathway protein K
Pseudomonas sp. R1-43-08 (79016/12/1)	C4J87_3178	AZF43330.1, C4J87_3178	gene	General secretion pathway protein J
Pseudomonas sp. R1-43-08 (79016/12/1)	C4J87_3179	AZF43331.1, C4J87_3179	gene	General secretion pathway protein I
Pseudomonas sp. R1-43-08 (79016/12/1)	C4J87_3180	AZF43332.1, C4J87_3180	gene	General secretion pathway protein H
Pseudomonas sp. R1-43-08 (79016/12/1)	C4J87_3181	AZF43333.1, C4J87_3181	gene	General secretion pathway protein G
Pseudomonas sp. R1-43-08 (79016/12/1)	C4J87_3182	AZF43334.1, C4J87_3182	gene	General secretion pathway protein F
Pseudomonas sp. R1-43-08 (79016/12/1)	C4J87_3192	AZF43344.1, C4J87_3192	gene	Transcriptional regulator, LysR family
Pseudomonas sp. R1-43-08 (79016/12/1)	C4J87_3202	1.1.1.100, AZF43354.1, C4J87_3202	gene	3-oxoacyl-ACP reductase
Pseudomonas sp. R1-43-08 (79016/12/1)	C4J87_3203	AZF43355.1, C4J87_3203	gene	Dehydrogenase
Pseudomonas sp. R1-43-08 (79016/12/1)	C4J87_3205	4.2.2.10, AZF43357.1, C4J87_3205	gene	Pectin lyase precursor
Pseudomonas sp. R1-43-08 (79016/12/1)	C4J87_3206	AZF43358.1, C4J87_3206	gene	Rhamnogalacturonate lyase precursor
Pseudomonas sp. R1-43-08 (79016/12/1)	C4J87_3207	AZF43359.1, C4J87_3207	gene	Two-component system sensor histidine kinase
Pseudomonas sp. R1-43-08 (79016/12/1)	C4J87_3208	AZF43360.1, C4J87_3208	gene	Two-component transcriptional response regulator, LuxR family
Pseudomonas sp. R1-43-08 (79016/12/1)	C4J87_3210	AZF43362.1, C4J87_3210	gene	Outer membrane protein V
Pseudomonas sp. R1-43-08 (79016/12/1)	C4J87_3230	AZF43382.1, C4J87_3230	gene	Ribulose-5-phosphate 4-epimerase, putative
Pseudomonas sp. R1-43-08 (79016/12/1)	C4J87_0328	AZF40518.1, C4J87_0328	gene	hypothetical protein
Pseudomonas sp. R1-43-08 (79016/12/1)	C4J87_3238	AZF43390.1, C4J87_3238	gene	Transcriptional regulator, AraC family
Pseudomonas sp. R1-43-08 (79016/12/1)	C4J87_3239	AZF43391.1, C4J87_3239	gene	2,4'-dihydroxyacetophenone dioxygenase
Pseudomonas sp. R1-43-08 (79016/12/1)	C4J87_3240	AZF43392.1, C4J87_3240	gene	Outer membrane low permeability porin, OprB family
Pseudomonas sp. R1-43-08 (79016/12/1)	C4J87_0033	4.2.1.6, AZF40231.1, C4J87_0033	gene	Galactonate dehydratase
Pseudomonas sp. R1-43-08 (79016/12/1)	C4J87_0329	AZF40519.1, C4J87_0329	gene	Arsenical-resistance protein ACR3
Pseudomonas sp. R1-43-08 (79016/12/1)	C4J87_0330	AZF40520.1, C4J87_0330	gene	hypothetical protein
Pseudomonas sp. R1-43-08 (79016/12/1)	C4J87_3264	AZF43415.1, C4J87_3264	gene	LSU ribosomal protein L20p
Pseudomonas sp. R1-43-08 (79016/12/1)	C4J87_3265	AZF43416.1, C4J87_3265	gene	LSU ribosomal protein L35p
Pseudomonas sp. R1-43-08 (79016/12/1)	C4J87_3268	AZF43419.1, C4J87_3268	gene	hypothetical protein
Pseudomonas sp. R1-43-08 (79016/12/1)	C4J87_3272	AZF43423.1, C4J87_3272	gene	hypothetical protein
Pseudomonas sp. R1-43-08 (79016/12/1)	C4J87_3280	3.5.1.1, AZF43431.1, C4J87_3280	gene	L-asparaginase
Pseudomonas sp. R1-43-08 (79016/12/1)	C4J87_3283	AZF43434.1, C4J87_3283	gene	hypothetical protein
Pseudomonas sp. R1-43-08 (79016/12/1)	C4J87_3285	AZF43436.1, C4J87_3285	gene	Putative phosphatase YfbT
Pseudomonas sp. R1-43-08 (79016/12/1)	C4J87_3286	AZF43437.1, C4J87_3286	gene	hypothetical protein
Pseudomonas sp. R1-43-08 (79016/12/1)	C4J87_3287	AZF43438.1, C4J87_3287	gene	DNA-binding heavy metal response regulator
Pseudomonas sp. R1-43-08 (79016/12/1)	C4J87_3288	AZF43439.1, C4J87_3288	gene	Heavy metal sensor histidine kinase
Pseudomonas sp. R1-43-08 (79016/12/1)	C4J87_3289	AZF43440.1, C4J87_3289	gene	CigR (Putative inner membrane protein)
Pseudomonas sp. R1-43-08 (79016/12/1)	C4J87_3290	3.4.19.3, AZF43441.1, C4J87_3290	gene	Pyrrolidone-carboxylate peptidase
Pseudomonas sp. R1-43-08 (79016/12/1)	C4J87_3291	AZF43442.1, C4J87_3291	gene	Membrane protein
Pseudomonas sp. R1-43-08 (79016/12/1)	C4J87_3292	AZF43443.1, C4J87_3292	gene	Membrane protein
Pseudomonas sp. R1-43-08 (79016/12/1)	C4J87_3293	AZF43444.1, C4J87_3293	gene	hypothetical protein
Pseudomonas sp. R1-43-08 (79016/12/1)	C4J87_3294	AZF43445.1, C4J87_3294	gene	RelB/StbD replicon stabilization protein (antitoxin to RelE/StbE)
Pseudomonas sp. R1-43-08 (79016/12/1)	C4J87_3295	AZF43446.1, C4J87_3295	gene	mRNA interferase RelE
Pseudomonas sp. R1-43-08 (79016/12/1)	C4J87_3317	AZF43464.1, C4J87_3317	gene	SAM-dependent methyltransferase YafE
Pseudomonas sp. R1-43-08 (79016/12/1)	C4J87_3322	AZF43469.1, C4J87_3322	gene	hypothetical protein
Pseudomonas sp. R1-43-08 (79016/12/1)	C4J87_3335	AZF43478.1, C4J87_3335	gene	hypothetical protein
Pseudomonas sp. R1-43-08 (79016/12/1)	C4J87_3336	AZF43479.1, C4J87_3336	gene	LysR family transcriptional regulator YneJ
Pseudomonas sp. R1-43-08 (79016/12/1)	C4J87_3337	1.2.1.24, 1.2.1.79, AZF43480.1, C4J87_3337	gene	Succinate-semialdehyde dehydrogenase (NAD)
Pseudomonas sp. R1-43-08 (79016/12/1)	C4J87_3338	AZF43481.1, C4J87_3338	gene	hypothetical protein
Pseudomonas sp. R1-43-08 (79016/12/1)	C4J87_3339	AZF43482.1, C4J87_3339	gene	putative metalloprotease
Pseudomonas sp. R1-43-08 (79016/12/1)	C4J87_3340	AZF43483.1, C4J87_3340	gene	DNA/RNA non-specific endonuclease
Pseudomonas sp. R1-43-08 (79016/12/1)	C4J87_3341	AZF43484.1, C4J87_3341	gene	Cobalt ABC transporter, periplasmic substrate-binding component CbtJ
Pseudomonas sp. R1-43-08 (79016/12/1)	C4J87_3342	AZF43485.1, C4J87_3342	gene	Cobalt ABC transporter, permease component CbtK
Pseudomonas sp. R1-43-08 (79016/12/1)	C4J87_3343	AZF43486.1, C4J87_3343	gene	Cobalt ABC transporter, ATP-binding component CbtL
Pseudomonas sp. R1-43-08 (79016/12/1)	C4J87_3345	AZF43488.1, C4J87_3345	gene	Esterase/lipase
Pseudomonas sp. R1-43-08 (79016/12/1)	C4J87_3346	AZF43489.1, C4J87_3346	gene	TspO/MBR family protein
Pseudomonas sp. R1-43-08 (79016/12/1)	C4J87_3347	AZF43490.1, C4J87_3347	gene	Chromate transport protein ChrA
Pseudomonas sp. R1-43-08 (79016/12/1)	C4J87_3348	AZF43491.1, C4J87_3348	gene	hypothetical protein
Pseudomonas sp. R1-43-08 (79016/12/1)	C4J87_3349	AZF43492.1, C4J87_3349	gene	Transcriptional regulator, HxlR family
Pseudomonas sp. R1-43-08 (79016/12/1)	C4J87_3350	AZF43493.1, C4J87_3350	gene	putative MFS-type transporter
Pseudomonas sp. R1-43-08 (79016/12/1)	C4J87_0034	AZF40232.1, C4J87_0034	gene	D-galactonate transporter
Pseudomonas sp. R1-43-08 (79016/12/1)	C4J87_3359	AZF43502.1, C4J87_3359	gene	Transcriptional regulator, LysR family
Pseudomonas sp. R1-43-08 (79016/12/1)	C4J87_3360	AZF43503.1, C4J87_3360	gene	RutC family protein YjgH
Pseudomonas sp. R1-43-08 (79016/12/1)	C4J87_3375	AZF43518.1, C4J87_3375	gene	hypothetical protein
Pseudomonas sp. R1-43-08 (79016/12/1)	C4J87_3376	AZF43519.1, C4J87_3376	gene	hypothetical protein
Pseudomonas sp. R1-43-08 (79016/12/1)	C4J87_3377	AZF43520.1, C4J87_3377	gene	putative membrane protein
Pseudomonas sp. R1-43-08 (79016/12/1)	C4J87_3380	AZF43523.1, C4J87_3380	gene	putative MFS-type transporter
Pseudomonas sp. R1-43-08 (79016/12/1)	C4J87_3381	AZF43524.1, C4J87_3381	gene	Subtilisin-like serine protease
Pseudomonas sp. R1-43-08 (79016/12/1)	C4J87_3385	AZF43528.1, C4J87_3385	gene	Oligopeptide transporter, OPT family
Pseudomonas sp. R1-43-08 (79016/12/1)	C4J87_3386	2.5.1.18, AZF43529.1, C4J87_3386	gene	Glutathione S-transferase
Pseudomonas sp. R1-43-08 (79016/12/1)	C4J87_3389	AZF43532.1, C4J87_3389	gene	Transcriptional regulator, GntR family
Pseudomonas sp. R1-43-08 (79016/12/1)	C4J87_3391	4.2.1.40, AZF43534.1, C4J87_3391	gene	Glucarate dehydratase
Pseudomonas sp. R1-43-08 (79016/12/1)	C4J87_3392	AZF43535.1, C4J87_3392	gene	putative lipoprotein signal peptide
Pseudomonas sp. R1-43-08 (79016/12/1)	C4J87_3393	AZF43536.1, C4J87_3393	gene	hypothetical protein
Pseudomonas sp. R1-43-08 (79016/12/1)	C4J87_3394	AZF43537.1, C4J87_3394	gene	Transcriptional regulator, AraC family
Pseudomonas sp. R1-43-08 (79016/12/1)	C4J87_3395	AZF43538.1, C4J87_3395	gene	Hydrolase, HAD superfamily
Pseudomonas sp. R1-43-08 (79016/12/1)	C4J87_3396	AZF43539.1, C4J87_3396	gene	Sulfur transporter
Pseudomonas sp. R1-43-08 (79016/12/1)	C4J87_3398	AZF43541.1, C4J87_3398	gene	Cobalt-zinc-cadmium resistance protein CzcD
Pseudomonas sp. R1-43-08 (79016/12/1)	C4J87_3413	AZF43555.1, C4J87_3413	gene	LysR family regulatory protein CidR
Pseudomonas sp. R1-43-08 (79016/12/1)	C4J87_3414	AZF43556.1, C4J87_3414	gene	L-lactate dehydrogenase
Pseudomonas sp. R1-43-08 (79016/12/1)	C4J87_3422	AZF43564.1, C4J87_3422	gene	hypothetical protein
Pseudomonas sp. R1-43-08 (79016/12/1)	C4J87_3423	AZF43565.1, C4J87_3423	gene	hypothetical protein
Pseudomonas sp. R1-43-08 (79016/12/1)	C4J87_3424	AZF43566.1, C4J87_3424	gene	Putative toxin subunit
Pseudomonas sp. R1-43-08 (79016/12/1)	C4J87_3425	AZF43567.1, C4J87_3425	gene	Putative insecticidal toxin complex
Pseudomonas sp. R1-43-08 (79016/12/1)	C4J87_3431	AZF43573.1, C4J87_3431	gene	hypothetical protein
Pseudomonas sp. R1-43-08 (79016/12/1)	C4J87_3432	AZF43574.1, C4J87_3432	gene	hypothetical protein
Pseudomonas sp. R1-43-08 (79016/12/1)	C4J87_3433	AZF43575.1, C4J87_3433	gene	Minor fimbrial subunit StfG
Pseudomonas sp. R1-43-08 (79016/12/1)	C4J87_3434	AZF43576.1, C4J87_3434	gene	Minor fimbrial subunit StfE
Pseudomonas sp. R1-43-08 (79016/12/1)	C4J87_3435	AZF43577.1, C4J87_3435	gene	Minor fimbrial subunit StfE
Pseudomonas sp. R1-43-08 (79016/12/1)	C4J87_3436	AZF43578.1, C4J87_3436	gene	MrfX protein
Pseudomonas sp. R1-43-08 (79016/12/1)	C4J87_3437	AZF43579.1, C4J87_3437	gene	Periplasmic fimbrial chaperone
Pseudomonas sp. R1-43-08 (79016/12/1)	C4J87_3438	AZF43580.1, C4J87_3438	gene	Fimbriae usher protein StfC
Pseudomonas sp. R1-43-08 (79016/12/1)	C4J87_3440	AZF43582.1, C4J87_3440	gene	MrfB
Pseudomonas sp. R1-43-08 (79016/12/1)	C4J87_3441	AZF43583.1, C4J87_3441	gene	P pilus assembly protein, pilin FimA
Pseudomonas sp. R1-43-08 (79016/12/1)	C4J87_3453	AZF43595.1, C4J87_3453	gene	hypothetical protein
Pseudomonas sp. R1-43-08 (79016/12/1)	C4J87_0035	AZF40233.1, C4J87_0035	gene	Putative oxidoreductase
Pseudomonas sp. R1-43-08 (79016/12/1)	C4J87_3459	AZF43601.1, C4J87_3459	gene	transcriptional regulator, LuxR family
Pseudomonas sp. R1-43-08 (79016/12/1)	C4J87_3460	1.13.11.54, AZF43602.1, C4J87_3460	gene	1,2-dihydroxy-3-keto-5-methylthiopentene dioxygenase
Pseudomonas sp. R1-43-08 (79016/12/1)	C4J87_3466	AZF43608.1, C4J87_3466	gene	hypothetical protein
Pseudomonas sp. R1-43-08 (79016/12/1)	C4J87_3470	AZF43612.1, C4J87_3470	gene	hypothetical protein
Pseudomonas sp. R1-43-08 (79016/12/1)	C4J87_3471	AZF43613.1, C4J87_3471	gene	Protein of unknown function DUF1446
Pseudomonas sp. R1-43-08 (79016/12/1)	C4J87_3472	AZF43614.1, C4J87_3472	gene	Citrate/H+ symporter of CitMHS family
Pseudomonas sp. R1-43-08 (79016/12/1)	C4J87_3473	AZF43615.1, C4J87_3473	gene	Transcriptional regulator, LysR family
Pseudomonas sp. R1-43-08 (79016/12/1)	C4J87_3474	2.5.1.18, AZF43616.1, C4J87_3474	gene	Glutathione S-transferase
Pseudomonas sp. R1-43-08 (79016/12/1)	C4J87_3476	AZF43618.1, C4J87_3476	gene	Homoserine/homoserine lactone efflux protein
Pseudomonas sp. R1-43-08 (79016/12/1)	C4J87_3483	AZF43625.1, C4J87_3483	gene	Xanthine permease
Pseudomonas sp. R1-43-08 (79016/12/1)	C4J87_3492	AZF43634.1, C4J87_3492	gene	hypothetical protein
Pseudomonas sp. R1-43-08 (79016/12/1)	C4J87_3493	AZF43635.1, C4J87_3493	gene	Potassium efflux system KefA protein
Pseudomonas sp. R1-43-08 (79016/12/1)	C4J87_3496	3.5.1.28, AZF43638.1, C4J87_3496	gene	N-acetylmuramoyl-L-alanine amidase
Pseudomonas sp. R1-43-08 (79016/12/1)	C4J87_0354	5.4.99.5, AZF40543.1, C4J87_0354	gene	Periplasmic chorismate mutase I precursor
Pseudomonas sp. R1-43-08 (79016/12/1)	C4J87_3502	AZF43644.1, C4J87_3502	gene	hypothetical protein
Pseudomonas sp. R1-43-08 (79016/12/1)	C4J87_3503	AZF43645.1, C4J87_3503	gene	hypothetical protein
Pseudomonas sp. R1-43-08 (79016/12/1)	C4J87_3513	AZF43655.1, C4J87_3513	gene	hypothetical protein
Pseudomonas sp. R1-43-08 (79016/12/1)	C4J87_3515	AZF43657.1, C4J87_3515	gene	hypothetical protein
Pseudomonas sp. R1-43-08 (79016/12/1)	C4J87_3539	AZF43681.1, C4J87_3539	gene	Hpt domain protein
Pseudomonas sp. R1-43-08 (79016/12/1)	C4J87_3551	AZF43693.1, C4J87_3551	gene	hypothetical protein
Pseudomonas sp. R1-43-08 (79016/12/1)	C4J87_3553	AZF43695.1, C4J87_3553	gene	Flagellar hook-associated protein FliD
Pseudomonas sp. R1-43-08 (79016/12/1)	C4J87_3554	AZF43696.1, C4J87_3554	gene	Flagellin protein FlaG
Pseudomonas sp. R1-43-08 (79016/12/1)	C4J87_3557	AZF43699.1, C4J87_3557	gene	Flagellar hook-associated protein FlgL
Pseudomonas sp. R1-43-08 (79016/12/1)	C4J87_3568	AZF43710.1, C4J87_3568	gene	hypothetical protein
Pseudomonas sp. R1-43-08 (79016/12/1)	C4J87_3579	AZF43721.1, C4J87_3579	gene	hypothetical protein
Pseudomonas sp. R1-43-08 (79016/12/1)	C4J87_3606	AZF43748.1, C4J87_3606	gene	hypothetical protein
Pseudomonas sp. R1-43-08 (79016/12/1)	C4J87_3615	3.2.1.135, AZF43757.1, C4J87_3615	gene	Neopullulanase
Pseudomonas sp. R1-43-08 (79016/12/1)	C4J87_3619	AZF43761.1, C4J87_3619	gene	Undecaprenyl pyrophosphate synthase
Pseudomonas sp. R1-43-08 (79016/12/1)	C4J87_3620	AZF43762.1, C4J87_3620	gene	Putative transporter
Pseudomonas sp. R1-43-08 (79016/12/1)	C4J87_3623	AZF43765.1, C4J87_3623	gene	hypothetical protein
Pseudomonas sp. R1-43-08 (79016/12/1)	C4J87_3624	AZF43766.1, C4J87_3624	gene	LysR family transcriptional regulator
Pseudomonas sp. R1-43-08 (79016/12/1)	C4J87_3625	AZF43767.1, C4J87_3625	gene	Cytosine/purine/uracil/thiamine/allantoin permease family protein
Pseudomonas sp. R1-43-08 (79016/12/1)	C4J87_3626	AZF43768.1, C4J87_3626	gene	hypothetical protein
Pseudomonas sp. R1-43-08 (79016/12/1)	C4J87_3632	AZF43774.1, C4J87_3632	gene	hypothetical protein
Pseudomonas sp. R1-43-08 (79016/12/1)	C4J87_3634	AZF43776.1, C4J87_3634	gene	hypothetical protein
Pseudomonas sp. R1-43-08 (79016/12/1)	C4J87_3635	AZF43777.1, C4J87_3635	gene	putative membrane protein
Pseudomonas sp. R1-43-08 (79016/12/1)	C4J87_3636	AZF43778.1, C4J87_3636	gene	Nucleoside-diphosphate-sugar epimerase
Pseudomonas sp. R1-43-08 (79016/12/1)	C4J87_3637	AZF43779.1, C4J87_3637	gene	transcriptional regulator MvaT, P16 subunit, putative
Pseudomonas sp. R1-43-08 (79016/12/1)	C4J87_3641	AZF43783.1, C4J87_3641	gene	3-phosphoglycerate kinase
Pseudomonas sp. R1-43-08 (79016/12/1)	C4J87_3645	AZF43787.1, C4J87_3645	gene	Efflux ABC transporter, permease/ATP-binding protein
Pseudomonas sp. R1-43-08 (79016/12/1)	C4J87_3647	AZF43789.1, C4J87_3647	gene	Outer membrane receptor for ferric coprogen and ferric-rhodotorulic acid
Pseudomonas sp. R1-43-08 (79016/12/1)	C4J87_3652	AZF43794.1, C4J87_3652	gene	hypothetical protein
Pseudomonas sp. R1-43-08 (79016/12/1)	C4J87_3659	1.9.3.1, AZF43801.1, C4J87_3659	gene	Cytochrome c oxidase subunit CcoQ
Pseudomonas sp. R1-43-08 (79016/12/1)	C4J87_3671	AZF43813.1, C4J87_3671	gene	hypothetical protein
Pseudomonas sp. R1-43-08 (79016/12/1)	C4J87_3678	AZF43820.1, C4J87_3678	gene	hypothetical protein
Pseudomonas sp. R1-43-08 (79016/12/1)	C4J87_3679	AZF43821.1, C4J87_3679	gene	hypothetical protein
Pseudomonas sp. R1-43-08 (79016/12/1)	C4J87_3680	AZF43822.1, C4J87_3680	gene	Putative helicase
Pseudomonas sp. R1-43-08 (79016/12/1)	C4J87_3699	AZF43841.1, C4J87_3699	gene	Invasion protein IagB precursor
Pseudomonas sp. R1-43-08 (79016/12/1)	C4J87_3701	AZF43843.1, C4J87_3701	gene	Type III secretion inner membrane protein (YscQ)
Pseudomonas sp. R1-43-08 (79016/12/1)	C4J87_3702	AZF43844.1, C4J87_3702	gene	Type III secretion outermembrane pore forming protein (YscC,MxiD,HrcC, InvG)
Pseudomonas sp. R1-43-08 (79016/12/1)	C4J87_3703	AZF43845.1, C4J87_3703	gene	Nitrate ABC transporter, substrate-binding protein
Pseudomonas sp. R1-43-08 (79016/12/1)	C4J87_3704	AZF43846.1, C4J87_3704	gene	Response regulator NasT
Pseudomonas sp. R1-43-08 (79016/12/1)	C4J87_3705	AZF43847.1, C4J87_3705	gene	Nitrate/nitrite transporter
Pseudomonas sp. R1-43-08 (79016/12/1)	C4J87_3706	AZF43848.1, C4J87_3706	gene	Serine/threonine protein kinase
Pseudomonas sp. R1-43-08 (79016/12/1)	C4J87_3707	1.7.1.4, AZF43849.1, C4J87_3707	gene	Nitrite reductase [NAD(P)H] large subunit
Pseudomonas sp. R1-43-08 (79016/12/1)	C4J87_3708	1.7.1.4, AZF43850.1, C4J87_3708	gene	Nitrite reductase [NAD(P)H] small subunit
Pseudomonas sp. R1-43-08 (79016/12/1)	C4J87_3709	1.7.99.4, AZF43851.1, C4J87_3709	gene	Assimilatory nitrate reductase large subunit
Pseudomonas sp. R1-43-08 (79016/12/1)	C4J87_3710	2.1.1.107, AZF43852.1, C4J87_3710	gene	Uroporphyrinogen-III methyltransferase
Pseudomonas sp. R1-43-08 (79016/12/1)	C4J87_3714	AZF43856.1, C4J87_3714	gene	CrfX protein
Pseudomonas sp. R1-43-08 (79016/12/1)	C4J87_3720	2.6.1.1, AZF43862.1, C4J87_3720	gene	Transcriptional regulator, GntR family domain
Pseudomonas sp. R1-43-08 (79016/12/1)	C4J87_3721	AZF43863.1, C4J87_3721	gene	Permease of the drug/metabolite transporter (DMT) superfamily
Pseudomonas sp. R1-43-08 (79016/12/1)	C4J87_3722	2.7.7.80, AZF43864.1, C4J87_3722	gene	Molybdopterin-synthase adenylyltransferase
Pseudomonas sp. R1-43-08 (79016/12/1)	C4J87_3723	2.5.1.47, AZF43865.1, C4J87_3723	gene	Cysteine synthase
Pseudomonas sp. R1-43-08 (79016/12/1)	C4J87_3724	2.3.1.30, AZF43866.1, C4J87_3724	gene	Serine acetyltransferase
Pseudomonas sp. R1-43-08 (79016/12/1)	C4J87_3725	AZF43867.1, C4J87_3725	gene	Ser-tRNA(Ala)/Gly-tRNA(Ala) deacylase
Pseudomonas sp. R1-43-08 (79016/12/1)	C4J87_3726	4.2.1.79, AZF43868.1, C4J87_3726	gene	2-methylcitrate dehydratase
Pseudomonas sp. R1-43-08 (79016/12/1)	C4J87_3727	AZF43869.1, C4J87_3727	gene	2-methylaconitate isomerase
Pseudomonas sp. R1-43-08 (79016/12/1)	C4J87_3736	AZF43878.1, C4J87_3736	gene	hypothetical protein
Pseudomonas sp. R1-43-08 (79016/12/1)	C4J87_3737	AZF43879.1, C4J87_3737	gene	Helix-turn-helix motif
Pseudomonas sp. R1-43-08 (79016/12/1)	C4J87_3745	AZF43887.1, C4J87_3745	gene	DNA-binding protein
Pseudomonas sp. R1-43-08 (79016/12/1)	C4J87_3746	AZF43888.1, C4J87_3746	gene	Putative transmembrane protein
Pseudomonas sp. R1-43-08 (79016/12/1)	C4J87_3747	AZF43889.1, C4J87_3747	gene	hypothetical protein
Pseudomonas sp. R1-43-08 (79016/12/1)	C4J87_0380	AZF40569.1, C4J87_0380	gene	Amino acid ABC transporter, substrate-binding protein
Pseudomonas sp. R1-43-08 (79016/12/1)	C4J87_3759	AZF43900.1, C4J87_3759	gene	hypothetical protein
Pseudomonas sp. R1-43-08 (79016/12/1)	C4J87_3765	AZF43906.1, C4J87_3765	gene	hypothetical protein
Pseudomonas sp. R1-43-08 (79016/12/1)	C4J87_3767	AZF43908.1, C4J87_3767	gene	Fe-S-cluster domain
Pseudomonas sp. R1-43-08 (79016/12/1)	C4J87_0381	AZF40570.1, C4J87_0381	gene	Amino acid ABC transporter, substrate-binding protein
Pseudomonas sp. R1-43-08 (79016/12/1)	C4J87_3768	AZF43909.1, C4J87_3768	gene	Translation initiation factor 2 (GTPase)
Pseudomonas sp. R1-43-08 (79016/12/1)	C4J87_3772	AZF43913.1, C4J87_3772	gene	Extracellular solute-binding protein, family 3
Pseudomonas sp. R1-43-08 (79016/12/1)	C4J87_0382	AZF40571.1, C4J87_0382	gene	Amino acid ABC transporter, permease protein
Pseudomonas sp. R1-43-08 (79016/12/1)	C4J87_3779	AZF43920.1, C4J87_3779	gene	D-galactonate regulator, IclR family
Pseudomonas sp. R1-43-08 (79016/12/1)	C4J87_3780	AZF43921.1, C4J87_3780	gene	L-arabinose transport system permease protein
Pseudomonas sp. R1-43-08 (79016/12/1)	C4J87_3782	AZF43923.1, C4J87_3782	gene	L-arabinose-binding periplasmic protein precursor AraF
Pseudomonas sp. R1-43-08 (79016/12/1)	C4J87_3783	AZF43924.1, C4J87_3783	gene	Oxidoreductase ucpA
Pseudomonas sp. R1-43-08 (79016/12/1)	C4J87_3785	AZF43926.1, C4J87_3785	gene	hypothetical protein
Pseudomonas sp. R1-43-08 (79016/12/1)	C4J87_3786	AZF43927.1, C4J87_3786	gene	hypothetical protein
Pseudomonas sp. R1-43-08 (79016/12/1)	C4J87_3787	AZF43928.1, C4J87_3787	gene	ParE toxin protein
Pseudomonas sp. R1-43-08 (79016/12/1)	C4J87_3788	AZF43929.1, C4J87_3788	gene	Carbohydrate kinase, PfkB family
Pseudomonas sp. R1-43-08 (79016/12/1)	C4J87_3789	AZF43930.1, C4J87_3789	gene	Purine-cytosine permease
Pseudomonas sp. R1-43-08 (79016/12/1)	C4J87_3790	AZF43931.1, C4J87_3790	gene	ADP-ribosylglycohydrolase YegU
Pseudomonas sp. R1-43-08 (79016/12/1)	C4J87_3791	AZF43932.1, C4J87_3791	gene	Transcriptional regulator, GntR family
Pseudomonas sp. R1-43-08 (79016/12/1)	C4J87_3806	AZF43947.1, C4J87_3806	gene	LSU ribosomal protein L32p
Pseudomonas sp. R1-43-08 (79016/12/1)	C4J87_3813	2.7.7.76, AZF43954.1, C4J87_3813	gene	Molybdenum cofactor cytidylyltransferase
Pseudomonas sp. R1-43-08 (79016/12/1)	C4J87_3815	1.3.99.16, AZF43956.1, C4J87_3815	gene	Isoquinoline 1-oxidoreductase beta subunit
Pseudomonas sp. R1-43-08 (79016/12/1)	C4J87_3816	1.3.99.16, AZF43957.1, C4J87_3816	gene	Isoquinoline 1-oxidoreductase alpha subunit
Pseudomonas sp. R1-43-08 (79016/12/1)	C4J87_3822	AZF43963.1, C4J87_3822	gene	outer membrane protein H1
Pseudomonas sp. R1-43-08 (79016/12/1)	C4J87_3827	AZF43968.1, C4J87_3827	gene	hypothetical protein
Pseudomonas sp. R1-43-08 (79016/12/1)	C4J87_3836	AZF43977.1, C4J87_3836	gene	Flagellar biosynthesis protein FlgN
Pseudomonas sp. R1-43-08 (79016/12/1)	C4J87_3845	AZF43980.1, C4J87_3845	gene	hypothetical protein
Pseudomonas sp. R1-43-08 (79016/12/1)	C4J87_3847	AZF43982.1, C4J87_3847	gene	Alginate biosynthesis transcriptional activator
Pseudomonas sp. R1-43-08 (79016/12/1)	C4J87_3852	AZF43984.1, C4J87_3852	gene	Carbon storage regulator
Pseudomonas sp. R1-43-08 (79016/12/1)	C4J87_3864	AZF43996.1, C4J87_3864	gene	hypothetical protein
Pseudomonas sp. R1-43-08 (79016/12/1)	C4J87_3873	AZF44005.1, C4J87_3873	gene	Type IIA topoisomerase (DNA gyrase/topo II, topoisomerase IV), A subunit
Pseudomonas sp. R1-43-08 (79016/12/1)	C4J87_3875	3.1.3.3, AZF44007.1, C4J87_3875	gene	Phosphoserine phosphatase
Pseudomonas sp. R1-43-08 (79016/12/1)	C4J87_3877	AZF44009.1, C4J87_3877	gene	hypothetical protein
Pseudomonas sp. R1-43-08 (79016/12/1)	C4J87_3878	6.3.5.6, 6.3.5.7, AZF44010.1, C4J87_3878	gene	Aspartyl-tRNA(Asn) amidotransferase subunit A
Pseudomonas sp. R1-43-08 (79016/12/1)	C4J87_3886	AZF44018.1, C4J87_3886	gene	Uncharacterized protein YqjZ
Pseudomonas sp. R1-43-08 (79016/12/1)	C4J87_3889	AZF44021.1, C4J87_3889	gene	hypothetical protein
Pseudomonas sp. R1-43-08 (79016/12/1)	C4J87_3892	AZF44024.1, C4J87_3892	gene	LysR family transcriptional regulator YhjC
Pseudomonas sp. R1-43-08 (79016/12/1)	C4J87_3893	AZF44025.1, C4J87_3893	gene	Short-chain type dehydrogenase/reductase
Pseudomonas sp. R1-43-08 (79016/12/1)	C4J87_3894	AZF44026.1, C4J87_3894	gene	putative membrane protein
Pseudomonas sp. R1-43-08 (79016/12/1)	C4J87_3895	AZF44027.1, C4J87_3895	gene	LysR family transcriptional regulator
Pseudomonas sp. R1-43-08 (79016/12/1)	C4J87_3898	AZF44030.1, C4J87_3898	gene	Ketosteroid isomerase, putative
Pseudomonas sp. R1-43-08 (79016/12/1)	C4J87_3900	AZF44032.1, C4J87_3900	gene	Acetyltransferase, GNAT family
Pseudomonas sp. R1-43-08 (79016/12/1)	C4J87_3903	AZF44035.1, C4J87_3903	gene	Bacterial transcription activator, effector binding protein
Pseudomonas sp. R1-43-08 (79016/12/1)	C4J87_3910	AZF44042.1, C4J87_3910	gene	hypothetical protein
Pseudomonas sp. R1-43-08 (79016/12/1)	C4J87_3912	AZF44044.1, C4J87_3912	gene	putative glutathione S-transferase-like protein
Pseudomonas sp. R1-43-08 (79016/12/1)	C4J87_3913	5.1.3.2, AZF44045.1, C4J87_3913	gene	UDP-glucose 4-epimerase
Pseudomonas sp. R1-43-08 (79016/12/1)	C4J87_3914	AZF44046.1, C4J87_3914	gene	putative MFS-type transporter
Pseudomonas sp. R1-43-08 (79016/12/1)	C4J87_3915	AZF44047.1, C4J87_3915	gene	hypothetical protein
Pseudomonas sp. R1-43-08 (79016/12/1)	C4J87_3916	AZF44048.1, C4J87_3916	gene	Transcriptional regulator, LysR family
Pseudomonas sp. R1-43-08 (79016/12/1)	C4J87_0395	AZF40584.1, C4J87_0395	gene	hypothetical protein
Pseudomonas sp. R1-43-08 (79016/12/1)	C4J87_3917	2.5.1.18, AZF44049.1, C4J87_3917	gene	Glutathione S-transferase
Pseudomonas sp. R1-43-08 (79016/12/1)	C4J87_3918	AZF44050.1, C4J87_3918	gene	Alkanesulfonates-binding protein
Pseudomonas sp. R1-43-08 (79016/12/1)	C4J87_3919	AZF44051.1, C4J87_3919	gene	acetyltransferase, GNAT family
Pseudomonas sp. R1-43-08 (79016/12/1)	C4J87_3922	AZF44054.1, C4J87_3922	gene	hypothetical protein
Pseudomonas sp. R1-43-08 (79016/12/1)	C4J87_0396	AZF40585.1, C4J87_0396	gene	Inhibitor of vertebrate c-type lysozyme, outer membrane
Pseudomonas sp. R1-43-08 (79016/12/1)	C4J87_3935	AZF44067.1, C4J87_3935	gene	hypothetical protein
Pseudomonas sp. R1-43-08 (79016/12/1)	C4J87_3950	AZF44082.1, C4J87_3950	gene	hypothetical protein
Pseudomonas sp. R1-43-08 (79016/12/1)	C4J87_3956	AZF44088.1, C4J87_3956	gene	hypothetical protein
Pseudomonas sp. R1-43-08 (79016/12/1)	C4J87_3957	AZF44089.1, C4J87_3957	gene	hypothetical protein
Pseudomonas sp. R1-43-08 (79016/12/1)	C4J87_3961	AZF44093.1, C4J87_3961	gene	hypothetical protein
Pseudomonas sp. R1-43-08 (79016/12/1)	C4J87_3962	AZF44094.1, C4J87_3962	gene	Leucyl aminopeptidase (aminopeptidase T)
Pseudomonas sp. R1-43-08 (79016/12/1)	C4J87_3964	AZF44096.1, C4J87_3964	gene	hypothetical protein
Pseudomonas sp. R1-43-08 (79016/12/1)	C4J87_3981	AZF44113.1, C4J87_3981	gene	Acetyl-CoA carboxylase alpha subunit
Pseudomonas sp. R1-43-08 (79016/12/1)	C4J87_3991	AZF44123.1, C4J87_3991	gene	Inner-membrane proton/drug antiporter (MSF type) of tripartite multidrug efflux system
Pseudomonas sp. R1-43-08 (79016/12/1)	C4J87_3992	AZF44124.1, C4J87_3992	gene	Membrane fusion component of MSF-type tripartite multidrug efflux system
Pseudomonas sp. R1-43-08 (79016/12/1)	C4J87_3993	AZF44125.1, C4J87_3993	gene	Tetrapartite efflux system, outer membrane factor lipoprotein FusA-like
Pseudomonas sp. R1-43-08 (79016/12/1)	C4J87_3994	AZF44126.1, C4J87_3994	gene	Transcriptional regulator, AraC family
Pseudomonas sp. R1-43-08 (79016/12/1)	C4J87_4012	AZF44143.1, C4J87_4012	gene	hypothetical protein
Pseudomonas sp. R1-43-08 (79016/12/1)	C4J87_4029	AZF44160.1, C4J87_4029	gene	Glycosyl transferase, group 1 family protein
Pseudomonas sp. R1-43-08 (79016/12/1)	C4J87_4030	AZF44161.1, C4J87_4030	gene	hypothetical protein
Pseudomonas sp. R1-43-08 (79016/12/1)	C4J87_4031	AZF44162.1, C4J87_4031	gene	hypothetical protein
Pseudomonas sp. R1-43-08 (79016/12/1)	C4J87_4041	AZF44172.1, C4J87_4041	gene	hypothetical protein
Pseudomonas sp. R1-43-08 (79016/12/1)	C4J87_4050	AZF44181.1, C4J87_4050	gene	hypothetical protein
Pseudomonas sp. R1-43-08 (79016/12/1)	C4J87_4051	AZF44182.1, C4J87_4051	gene	hypothetical protein
Pseudomonas sp. R1-43-08 (79016/12/1)	C4J87_0409	AZF40598.1, C4J87_0409	gene	RhlA, 3-(3-hydroxyalkanoyloxy)alkanoic acid (HAAs) synthase
Pseudomonas sp. R1-43-08 (79016/12/1)	C4J87_4062	AZF44193.1, C4J87_4062	gene	Inner membrane protein YbaN
Pseudomonas sp. R1-43-08 (79016/12/1)	C4J87_4068	AZF44199.1, C4J87_4068	gene	putative RND efflux membrane fusion protein
Pseudomonas sp. R1-43-08 (79016/12/1)	C4J87_4069	AZF44200.1, C4J87_4069	gene	Multidrug efflux system, inner membrane proton/drug antiporter (RND type) MexW
Pseudomonas sp. R1-43-08 (79016/12/1)	C4J87_4075	AZF44206.1, C4J87_4075	gene	Putative sulfatase
Pseudomonas sp. R1-43-08 (79016/12/1)	C4J87_4076	AZF44207.1, C4J87_4076	gene	putative membrane protein
Pseudomonas sp. R1-43-08 (79016/12/1)	C4J87_4093	AZF44222.1, C4J87_4093	gene	hypothetical protein
Pseudomonas sp. R1-43-08 (79016/12/1)	C4J87_4099	AZF44228.1, C4J87_4099	gene	Sodium/hydrogen exchanger family protein
Pseudomonas sp. R1-43-08 (79016/12/1)	C4J87_4111	AZF44240.1, C4J87_4111	gene	hypothetical protein
Pseudomonas sp. R1-43-08 (79016/12/1)	C4J87_4126	AZF44255.1, C4J87_4126	gene	Trehalose operon transcriptional repressor
Pseudomonas sp. R1-43-08 (79016/12/1)	C4J87_4127	AZF44256.1, C4J87_4127	gene	hypothetical protein
Pseudomonas sp. R1-43-08 (79016/12/1)	C4J87_4147	AZF44276.1, C4J87_4147	gene	Protein IscX
Pseudomonas sp. R1-43-08 (79016/12/1)	C4J87_4165	AZF44293.1, C4J87_4165	gene	hypothetical protein
Pseudomonas sp. R1-43-08 (79016/12/1)	C4J87_4172	AZF44300.1, C4J87_4172	gene	Mannose-6-phosphate isomerase
Pseudomonas sp. R1-43-08 (79016/12/1)	C4J87_4177	AZF44305.1, C4J87_4177	gene	Phage protein
Pseudomonas sp. R1-43-08 (79016/12/1)	C4J87_4178	AZF44306.1, C4J87_4178	gene	Colicin E3
Pseudomonas sp. R1-43-08 (79016/12/1)	C4J87_4179	AZF44307.1, C4J87_4179	gene	putative transmembrane protein
Pseudomonas sp. R1-43-08 (79016/12/1)	C4J87_4180	AZF44308.1, C4J87_4180	gene	hypothetical protein
Pseudomonas sp. R1-43-08 (79016/12/1)	C4J87_4181	AZF44309.1, C4J87_4181	gene	Cytochrome c2
Pseudomonas sp. R1-43-08 (79016/12/1)	C4J87_4182	AZF44310.1, C4J87_4182	gene	Response regulator
Pseudomonas sp. R1-43-08 (79016/12/1)	C4J87_4183	AZF44311.1, C4J87_4183	gene	bacteriophytochrome heme oxygenase BphO
Pseudomonas sp. R1-43-08 (79016/12/1)	C4J87_4184	AZF44312.1, C4J87_4184	gene	Phytochrome, two-component sensor histidine kinase
Pseudomonas sp. R1-43-08 (79016/12/1)	C4J87_4185	AZF44313.1, C4J87_4185	gene	sensor histidine kinase
Pseudomonas sp. R1-43-08 (79016/12/1)	C4J87_4186	AZF44314.1, C4J87_4186	gene	Two-component transcriptional response regulator, LuxR family
Pseudomonas sp. R1-43-08 (79016/12/1)	C4J87_4187	AZF44315.1, C4J87_4187	gene	Outer-membrane-phospholipid-binding lipoprotein MlaA
Pseudomonas sp. R1-43-08 (79016/12/1)	C4J87_4188	AZF44316.1, C4J87_4188	gene	hypothetical protein
Pseudomonas sp. R1-43-08 (79016/12/1)	C4J87_4190	AZF44318.1, C4J87_4190	gene	diguanylate cyclase/phosphodiesterase
Pseudomonas sp. R1-43-08 (79016/12/1)	C4J87_0422	AZF40611.1, C4J87_0422	gene	putative lipoprotein
Pseudomonas sp. R1-43-08 (79016/12/1)	C4J87_4191	2.6.1.19, AZF44319.1, C4J87_4191	gene	Gamma-aminobutyrate:alpha-ketoglutarate aminotransferase
Pseudomonas sp. R1-43-08 (79016/12/1)	C4J87_4192	AZF44320.1, C4J87_4192	gene	YefM protein (antitoxin to YoeB)
Pseudomonas sp. R1-43-08 (79016/12/1)	C4J87_4193	AZF44321.1, C4J87_4193	gene	YoeB toxin protein
Pseudomonas sp. R1-43-08 (79016/12/1)	C4J87_4201	2.6.1.57, AZF44329.1, C4J87_4201	gene	Periplasmic aromatic amino acid aminotransferase beta precursor
Pseudomonas sp. R1-43-08 (79016/12/1)	C4J87_4202	AZF44330.1, C4J87_4202	gene	hypothetical protein
Pseudomonas sp. R1-43-08 (79016/12/1)	C4J87_4203	6.3.4.20, AZF44331.1, C4J87_4203	gene	7-cyano-7-deazaguanine synthase
Pseudomonas sp. R1-43-08 (79016/12/1)	C4J87_4250	AZF44378.1, C4J87_4250	gene	protein of unknown function DUF1311
Pseudomonas sp. R1-43-08 (79016/12/1)	C4J87_4252	AZF44380.1, C4J87_4252	gene	hypothetical protein
Pseudomonas sp. R1-43-08 (79016/12/1)	C4J87_4256	3.7.1.3, AZF44384.1, C4J87_4256	gene	Kynureninase
Pseudomonas sp. R1-43-08 (79016/12/1)	C4J87_4257	AZF44385.1, C4J87_4257	gene	Transcriptional regulator, AsnC family
Pseudomonas sp. R1-43-08 (79016/12/1)	C4J87_4258	1.13.11.1, AZF44386.1, C4J87_4258	gene	Catechol 1,2-dioxygenase
Pseudomonas sp. R1-43-08 (79016/12/1)	C4J87_4259	5.3.3.4, AZF44387.1, C4J87_4259	gene	Muconolactone isomerase
Pseudomonas sp. R1-43-08 (79016/12/1)	C4J87_4260	5.5.1.1, AZF44388.1, C4J87_4260	gene	Muconate cycloisomerase
Pseudomonas sp. R1-43-08 (79016/12/1)	C4J87_4261	AZF44389.1, C4J87_4261	gene	Aromatic hydrocarbon utilization transcriptional regulator CatR (LysR family)
Pseudomonas sp. R1-43-08 (79016/12/1)	C4J87_4262	AZF44390.1, C4J87_4262	gene	benABC operon transcriptional activator BenR
Pseudomonas sp. R1-43-08 (79016/12/1)	C4J87_4263	1.14.12.10, AZF44391.1, C4J87_4263	gene	Benzoate 1,2-dioxygenase alpha subunit
Pseudomonas sp. R1-43-08 (79016/12/1)	C4J87_4264	1.14.12.10, AZF44392.1, C4J87_4264	gene	Benzoate 1,2-dioxygenase beta subunit
Pseudomonas sp. R1-43-08 (79016/12/1)	C4J87_4265	AZF44393.1, C4J87_4265	gene	benzoate dioxygenase, ferredoxin reductase component
Pseudomonas sp. R1-43-08 (79016/12/1)	C4J87_4267	1.13.11.11, AZF44395.1, C4J87_4267	gene	Tryptophan 2,3-dioxygenase
Pseudomonas sp. R1-43-08 (79016/12/1)	C4J87_4268	3.5.1.9, AZF44396.1, C4J87_4268	gene	Kynurenine formamidase, bacterial
Pseudomonas sp. R1-43-08 (79016/12/1)	C4J87_4269	AZF44397.1, C4J87_4269	gene	Mobile element protein
Pseudomonas sp. R1-43-08 (79016/12/1)	C4J87_4280	AZF44408.1, C4J87_4280	gene	hypothetical protein
Pseudomonas sp. R1-43-08 (79016/12/1)	C4J87_4307	AZF44430.1, C4J87_4307	gene	Rieske 2Fe-2S family protein
Pseudomonas sp. R1-43-08 (79016/12/1)	C4J87_4357	AZF44478.1, C4J87_4357	gene	hypothetical protein
Pseudomonas sp. R1-43-08 (79016/12/1)	C4J87_4358	AZF44479.1, C4J87_4358	gene	Integrase
Pseudomonas sp. R1-43-08 (79016/12/1)	C4J87_4359	AZF44480.1, C4J87_4359	gene	Integrase
Pseudomonas sp. R1-43-08 (79016/12/1)	C4J87_4365	AZF44486.1, C4J87_4365	gene	MazG nucleotide pyrophosphohydrolase domain protein
Pseudomonas sp. R1-43-08 (79016/12/1)	C4J87_4366	AZF44487.1, C4J87_4366	gene	ATP/GTP-binding protein
Pseudomonas sp. R1-43-08 (79016/12/1)	C4J87_4368	AZF44489.1, C4J87_4368	gene	hypothetical protein
Pseudomonas sp. R1-43-08 (79016/12/1)	C4J87_4369	AZF44490.1, C4J87_4369	gene	Cyclic pyranopterin phosphate synthase (MoaA)
Pseudomonas sp. R1-43-08 (79016/12/1)	C4J87_4370	AZF44491.1, C4J87_4370	gene	putative membrane protein
Pseudomonas sp. R1-43-08 (79016/12/1)	C4J87_4373	AZF44494.1, C4J87_4373	gene	Melittin resistance protein PqaB
Pseudomonas sp. R1-43-08 (79016/12/1)	C4J87_4375	AZF44496.1, C4J87_4375	gene	hypothetical protein
Pseudomonas sp. R1-43-08 (79016/12/1)	C4J87_0044	AZF40242.1, C4J87_0044	gene	hypothetical protein
Pseudomonas sp. R1-43-08 (79016/12/1)	C4J87_4380	AZF44501.1, C4J87_4380	gene	putative lipoprotein
Pseudomonas sp. R1-43-08 (79016/12/1)	C4J87_4382	1.4.1.4, AZF44503.1, C4J87_4382	gene	NADP-specific glutamate dehydrogenase
Pseudomonas sp. R1-43-08 (79016/12/1)	C4J87_4384	5.4.2.9, AZF44505.1, C4J87_4384	gene	Cytidylyltransferase domain
Pseudomonas sp. R1-43-08 (79016/12/1)	C4J87_4385	AZF44506.1, C4J87_4385	gene	hypothetical protein
Pseudomonas sp. R1-43-08 (79016/12/1)	C4J87_4386	2.6.1.1, AZF44507.1, C4J87_4386	gene	Aspartate aminotransferase
Pseudomonas sp. R1-43-08 (79016/12/1)	C4J87_4387	AZF44508.1, C4J87_4387	gene	putative MFS-type transporter
Pseudomonas sp. R1-43-08 (79016/12/1)	C4J87_4388	AZF44509.1, C4J87_4388	gene	hypothetical protein
Pseudomonas sp. R1-43-08 (79016/12/1)	C4J87_4389	AZF44510.1, C4J87_4389	gene	MFS transporter
Pseudomonas sp. R1-43-08 (79016/12/1)	C4J87_4390	AZF44511.1, C4J87_4390	gene	Transcriptional regulator, LysR family
Pseudomonas sp. R1-43-08 (79016/12/1)	C4J87_4398	AZF44519.1, C4J87_4398	gene	Ankyrin repeat protein
Pseudomonas sp. R1-43-08 (79016/12/1)	C4J87_4402	AZF44523.1, C4J87_4402	gene	Transcriptional activator protein SolR
Pseudomonas sp. R1-43-08 (79016/12/1)	C4J87_4404	AZF44525.1, C4J87_4404	gene	Cytochrome d ubiquinol oxidase subunit X
Pseudomonas sp. R1-43-08 (79016/12/1)	C4J87_0443	AZF40632.1, C4J87_0443	gene	hypothetical protein
Pseudomonas sp. R1-43-08 (79016/12/1)	C4J87_4408	AZF44529.1, C4J87_4408	gene	4-hydroxybenzoyl-CoA reductase, alpha subunit
Pseudomonas sp. R1-43-08 (79016/12/1)	C4J87_4409	AZF44530.1, C4J87_4409	gene	Periplasmic aromatic aldehyde oxidoreductase, FAD binding subunit YagS
Pseudomonas sp. R1-43-08 (79016/12/1)	C4J87_4410	AZF44531.1, C4J87_4410	gene	Periplasmic aromatic aldehyde oxidoreductase, iron-sulfur subunit YagT
Pseudomonas sp. R1-43-08 (79016/12/1)	C4J87_4411	AZF44532.1, C4J87_4411	gene	hypothetical protein
Pseudomonas sp. R1-43-08 (79016/12/1)	C4J87_4414	AZF44535.1, C4J87_4414	gene	hypothetical protein
Pseudomonas sp. R1-43-08 (79016/12/1)	C4J87_4421	AZF44542.1, C4J87_4421	gene	hypothetical protein
Pseudomonas sp. R1-43-08 (79016/12/1)	C4J87_0445	AZF40634.1, C4J87_0445	gene	hypothetical protein
Pseudomonas sp. R1-43-08 (79016/12/1)	C4J87_4431	AZF44552.1, C4J87_4431	gene	hypothetical protein
Pseudomonas sp. R1-43-08 (79016/12/1)	C4J87_4437	5.3.1.22, AZF44558.1, C4J87_4437	gene	Hydroxypyruvate isomerase
Pseudomonas sp. R1-43-08 (79016/12/1)	C4J87_0446	AZF40635.1, C4J87_0446	gene	Helix-turn-helix motif
Pseudomonas sp. R1-43-08 (79016/12/1)	C4J87_4438	AZF44559.1, C4J87_4438	gene	transcriptional regulator, GntR family
Pseudomonas sp. R1-43-08 (79016/12/1)	C4J87_4439	1.1.5.2, AZF44560.1, C4J87_4439	gene	Glucose dehydrogenase, PQQ-dependent
Pseudomonas sp. R1-43-08 (79016/12/1)	C4J87_4440	AZF44561.1, C4J87_4440	gene	hypothetical protein
Pseudomonas sp. R1-43-08 (79016/12/1)	C4J87_4441	AZF44562.1, C4J87_4441	gene	crpF
Pseudomonas sp. R1-43-08 (79016/12/1)	C4J87_4472	AZF44593.1, C4J87_4472	gene	putative lipoate regulatory protein YbeD
Pseudomonas sp. R1-43-08 (79016/12/1)	C4J87_0045	AZF40243.1, C4J87_0045	gene	Phosphonate ABC transporter phosphate-binding periplasmic component
Pseudomonas sp. R1-43-08 (79016/12/1)	C4J87_4484	AZF44605.1, C4J87_4484	gene	hypothetical protein
Pseudomonas sp. R1-43-08 (79016/12/1)	C4J87_4496	AZF44617.1, C4J87_4496	gene	Ethanolamine permease
Pseudomonas sp. R1-43-08 (79016/12/1)	C4J87_4499	AZF44620.1, C4J87_4499	gene	Acetyltransferase, GNAT family
Pseudomonas sp. R1-43-08 (79016/12/1)	C4J87_4503	AZF44624.1, C4J87_4503	gene	Transcriptional regulator
Pseudomonas sp. R1-43-08 (79016/12/1)	C4J87_4504	AZF44625.1, C4J87_4504	gene	hypothetical protein
Pseudomonas sp. R1-43-08 (79016/12/1)	C4J87_4523	AZF44644.1, C4J87_4523	gene	hypothetical protein
Pseudomonas sp. R1-43-08 (79016/12/1)	C4J87_4531	AZF44652.1, C4J87_4531	gene	Potassium efflux system KefA protein
Pseudomonas sp. R1-43-08 (79016/12/1)	C4J87_4532	AZF44653.1, C4J87_4532	gene	hypothetical protein
Pseudomonas sp. R1-43-08 (79016/12/1)	C4J87_4535	AZF44656.1, C4J87_4535	gene	Inner membrane protein YbhQ
Pseudomonas sp. R1-43-08 (79016/12/1)	C4J87_4537	6.3.4.14, AZF44658.1, C4J87_4537	gene	Biotin carboxylase
Pseudomonas sp. R1-43-08 (79016/12/1)	C4J87_4539	2.1.1.144, AZF44660.1, C4J87_4539	gene	Trans-aconitate 2-methyltransferase
Pseudomonas sp. R1-43-08 (79016/12/1)	C4J87_4549	AZF44670.1, C4J87_4549	gene	LSU ribosomal protein L36p
Pseudomonas sp. R1-43-08 (79016/12/1)	C4J87_0458	AZF40647.1, C4J87_0458	gene	VgrG protein
Pseudomonas sp. R1-43-08 (79016/12/1)	C4J87_4567	AZF44688.1, C4J87_4567	gene	LSU ribosomal protein L2p (L8e)
Pseudomonas sp. R1-43-08 (79016/12/1)	C4J87_0459	AZF40648.1, C4J87_0459	gene	hypothetical protein
Pseudomonas sp. R1-43-08 (79016/12/1)	C4J87_4569	AZF44690.1, C4J87_4569	gene	LSU ribosomal protein L4p (L1e)
Pseudomonas sp. R1-43-08 (79016/12/1)	C4J87_4589	2.7.1.33, AZF44706.1, C4J87_4589	gene	Pantothenate kinase type III, CoaX-like
Pseudomonas sp. R1-43-08 (79016/12/1)	C4J87_4613	AZF44725.1, C4J87_4613	gene	Phospholipase/lecithinase/hemolysin
Pseudomonas sp. R1-43-08 (79016/12/1)	C4J87_4618	AZF44730.1, C4J87_4618	gene	Spermidine/putrescine import ABC transporter permease protein PotC
Pseudomonas sp. R1-43-08 (79016/12/1)	C4J87_4619	AZF44731.1, C4J87_4619	gene	Spermidine/putrescine import ABC transporter permease protein PotB
Pseudomonas sp. R1-43-08 (79016/12/1)	C4J87_4620	AZF44732.1, C4J87_4620	gene	Spermidine/putrescine import ABC transporter substrate-binding protein PotD
Pseudomonas sp. R1-43-08 (79016/12/1)	C4J87_4621	AZF44733.1, C4J87_4621	gene	Spermidine/putrescine import ABC transporter ATP-binding protein PotA
Pseudomonas sp. R1-43-08 (79016/12/1)	C4J87_4622	AZF44734.1, C4J87_4622	gene	DNA-binding response regulator, LuxR family, near polyamine transporter
Pseudomonas sp. R1-43-08 (79016/12/1)	C4J87_4623	AZF44735.1, C4J87_4623	gene	putative two-component sensor, near polyamine transporter
Pseudomonas sp. R1-43-08 (79016/12/1)	C4J87_0465	AZF40654.1, C4J87_0465	gene	hypothetical protein
Pseudomonas sp. R1-43-08 (79016/12/1)	C4J87_4643	AZF44755.1, C4J87_4643	gene	SSU ribosomal protein S21p
Pseudomonas sp. R1-43-08 (79016/12/1)	C4J87_4657	AZF44768.1, C4J87_4657	gene	Coenzyme PQQ synthesis protein A
Pseudomonas sp. R1-43-08 (79016/12/1)	C4J87_4662	AZF44773.1, C4J87_4662	gene	membrane protein YqaE
Pseudomonas sp. R1-43-08 (79016/12/1)	C4J87_4663	2.6.1.11, AZF44774.1, C4J87_4663	gene	Acetylornithine aminotransferase
Pseudomonas sp. R1-43-08 (79016/12/1)	C4J87_4664	AZF44775.1, C4J87_4664	gene	transcriptional regulator, MerR family
Pseudomonas sp. R1-43-08 (79016/12/1)	C4J87_4669	AZF44780.1, C4J87_4669	gene	hypothetical protein
Pseudomonas sp. R1-43-08 (79016/12/1)	C4J87_4670	AZF44781.1, C4J87_4670	gene	hypothetical protein
Pseudomonas sp. R1-43-08 (79016/12/1)	C4J87_0047	AZF40245.1, C4J87_0047	gene	Rhs-family protein
Pseudomonas sp. R1-43-08 (79016/12/1)	C4J87_4698	AZF44809.1, C4J87_4698	gene	RNA polymerase sigma factor
Pseudomonas sp. R1-43-08 (79016/12/1)	C4J87_4708	AZF44819.1, C4J87_4708	gene	hypothetical protein
[truncated: 13,859 more rows]

## Sheet: Table S4C
Table S4C. Singletone pangenomes of Pseudomonas strains used in this study.
[truncated: 6,018 more rows]

[truncated: 9 more sheets: Table S5, Table S6, Table S7, Table S8, Table S9, Table S10, Table S11, Table S12, Table S13]
